# Supplementary material for: Schistosoma mansoni treatment reduces HIV entry into cervical CD4+ T cells and induces IFN-I pathways
Source: Nat Commun. 2019 May 24;10:2296. doi: 10.1038/s41467-019-09900-9 (PMC6534541; doi:10.1038/s41467-019-09900-9)
Supplement: Supplementary file 4 — Source Data [file 41467_2019_9900_MOESM4_ESM.xlsx]

## Sheet: Fig 1b
Figure 1b	ID	CCA+ (0/1)	PCR/serology+ (0/1)	Kato-Katz+ (0/1)
	SMT02	1	0	0
	SMT05	1	1	0
	SMT06	1	0	0
	SMT07	1	0	0
	SMT08	1	0	0
	SMT09	1	1	1
	SMT12	1	1	0
	SMT13	1	1	1
	SMT14	1	0	0
	SMT15	1	1	0
	SMT16	1	1	0
	SMT18	1	1	1
	SMT19	1	1	0
	SMT20	1	0	0
	SMT21	1	1	1
	SMT22	1	0	0
	SMT23	1	0	0
	SMT24	1	1	0
	SMT28	1	1	0
	SMT29	1	1	0
	SMT30	1	1	0
	SMT31	1	1	1
	SMT32	1	1	0
	SMT33	1	0	0
	SMT34	1	1	1
	SMT35	1	1	0
	SMT36	1	1	1
	SMT38	1	1	1
	SMT40	1	1	1
	SMT42	1	1	1
	SMT43	1	1	0
	SMT45	1	1	1
	SMT46	1	0	0
	SMT48	1	1	1

## Sheet: Fig 2 & Suppl Table 8
Figure 2b and Supplementary Table 8												Figure 2d												Figure 2e
%HIV entry cervical CD4 T cells				#HIV+ CD4 T cells/cytobrush				%HIV entry blood				%CCR5+				%CD69+				%CD38/HLADR+				%CCR5+				%CD69+				%CD38/HLADR+					%b7+
V1	V2	V3		V1	V2	V3		V1	V2	V3		V1	V2	V3		V1	V2	V3		V1	V2	V3		V1	V2	V3		V1	V2	V3		V1	V2	V3		Kato-Katz (0/1)	V1	V2	V3
25.45	4.71	1.33		21	49	1		9.62	8.722	5.1		28.3	32.6	90.9		67.4	61.7	90.9		1.01132	5.2461	0		1.55	5.42	1		4.47	3.02	3.72		0.17854	0.3763	0.009798		0	4.71	8.57	11.5
11.66	#NULL!	10.04		364	#NULL!	218		14.271	9.41	11.6		32.9	#NULL!	42.5		24.9	#NULL!	34.5		0.79194	#NULL!	0.68229		2.74	6.65	7.77		6.07	21.6	0.33		0.047641	0.44296	0.14577		0	15.8	15.7	9.64
17.2	6.008	6.637		223	255	539		8.9	10.431	8.5		0.8	25.9	28.4		49.8	45.7	71.6		0.47216	1.62225	0.143		1.74	5.48	1.4		5.18	12.1	11.6		0.3021	0.26815	0.12733		0	6.7	9.38	10.7
2.94	1.94	#NULL!		1	5	#NULL!		6.223	4.4	6.851		14.3	52	#NULL!		23.8	95	#NULL!		0	1.32472	#NULL!		2.58	3.86	2.8		5.69	2.83	3.5		0.13377	0.29538	1.43003		0	10.2	6.2	9.29
#NULL!	#NULL!	#NULL!		#NULL!	#NULL!	#NULL!		9.121	#NULL!	#NULL!		23.5	#NULL!	#NULL!		11.8	#NULL!	#NULL!		5.8608	#NULL!	#NULL!		3.44	#NULL!	#NULL!		3.92	#NULL!	#NULL!		0.441	0	0		0	13.5	#NULL!	#NULL!
17.49	12.655	11		359	228	117		8.27	5.431	6.023		9.44	29	52.9		45.6	57.8	58.1		0.1035	0.53742	0		1.16	4.26	6.02		5.61	17.4	2.89		0.3363	0.5325	0.17145		1	18.1	14.7	19
8.31	3.73	#NULL!		182	45	#NULL!		11.779	4.822	5.826		41.7	22.6	#NULL!		82.4	52.6	#NULL!		0.124662	2.62422	#NULL!		2.02	6.16	4.64		1.63	6.54	0.11		0.24963	0.26364	0.13986		0	11.3	9.18	4.68
28.52	12.14	18.05		100	98	70		9.47	5.751	10.2		43	51.3	56.4		88.9	62.9	72.5		0	2.6058	0.9828		7.32	10.3	9.47		6.05	15.4	1.9		0.16808	0.252	0.61248		1	17	14.5	15.4
25.21	#NULL!	18.93		217	#NULL!	125		3.54	5.08	4.272		51.9	55.9	74.2		54	54.4	67.6		1.49094	0.28	0.92999		2.03	3.93	2.05		1.26	1.49	2.07		0.45045	0.084	0.45924		0	9.67	10.4	12.9
26.7	6.45	#NULL!		4	2	#NULL!		6.82	5.23	3.539		69.6	68.5	40		60.9	66.3	20		0	2.24	6.65		7.74	4.31	4.42		2.45	11.8	0.57		1.1448	0.41925	0.14421		0	11	10.9	8.62
31.1	1.92	3.97		14	2	5		4.41034	4.632	4.01		58.2	60	29.5		67.3	70.5	74.1		0	0.95127	0		1.49	3.5	2.31		2.95	9.8	0.2		0.05814	0.4444	0.23427		0	11.9	13.3	11.2
15	6.29	15.41		3	6	49		8.362	8.15038	8.86048		68.4	60.7	55.8		63.2	57.8	55.5		0	3.70566	0.646		4.67	5.99	9.8		1.88	4.36	0.81		0.084283	0.23079	0.37107		1	10.6	8.95	8.9
7.23	#NULL!	1.96		38	#NULL!	1		6.782	7.032	5.453		39.5	52.9	#NULL!		79.6	47.1	#NULL!		0	11.775	#NULL!		5.24	6.25	3.84		2.16	5.02	1.69		1.22202	0.5886	0.15921		0	12.8	11.9	14
6.72	14.2	#NULL!		230	224	#NULL!		4.582	2.75	#NULL!		15.4	39.9	#NULL!		73.3	73.7	#NULL!		0	0.36072	#NULL!		2.38	4.7	#NULL!		3.55	14.1	#NULL!		0.1218	0.5088	0		0	13.4	14.4	#NULL!
16.22	4.683	17.508		397	339	781		6.464	4.93	1.031		46.4	49.9	50.7		70.4	25.1	75.8		0.13125	1.21452	0.38796		4.22	2.95	2.09		0.78	15	1.82		0.437	0.48789	0.33696		1	11.9	9.06	10.3
14.98	1.37	1.912		263	6	92		16.065	0.819	3.981		24.8	19.1	11.2		60.7	33	18		0.118783	0.16835	0		5.31	5.65	5.13		1.84	3.28	3.04		0.32045	1.06428	0.1495		0	13.7	11.2	11.7
15.1	1.46	6.76		143	10	44		2.138	4.811	5.58		66.2	72	67.5		92.5	38.1	86.4		0.15984	0.297024	2.08485		4.32	2.23	5.96		3.84	10.2	0.43		0.45012	0.2826	0.45453		0	8.68	11.8	16.2
#NULL!	#NULL!	#NULL!		#NULL!	#NULL!	#NULL!		8.959	7.22	#NULL!		#NULL!	#NULL!	#NULL!		#NULL!	#NULL!	#NULL!		#NULL!	#NULL!	#NULL!		4.7	4.22	#NULL!		5	4.83	#NULL!		0.4544	0.44044	0		0	11.3	11.1	#NULL!
18.8	23.09	#NULL!		3	79	#NULL!		11.6	7.52076	#NULL!		#NULL!	73.2	#NULL!		#NULL!	78.3	#NULL!		#NULL!	0	#NULL!		10.5	8.07	#NULL!		8.27	4.21	#NULL!		0.27775	0.37036	0		0	10	8.04	#NULL!
#NULL!	8.35	9.43		#NULL!	52	61		9.124	7.571	7.8703		#NULL!	24.5	70.1		#NULL!	60.1	83.4		#NULL!	1.9788	0.368544		3.96	4.12	2.51		5.07	13.6	4.43		0.0924	0.12596	0.50248		0	7.09	9.12	9.11
5.56	#NULL!	#NULL!		1	#NULL!	#NULL!		10.064	#NULL!	#NULL!		#NULL!	#NULL!	#NULL!		#NULL!	#NULL!	#NULL!		#NULL!	#NULL!	#NULL!		1.99	#NULL!	#NULL!		6.9	#NULL!	#NULL!		0.1827	0	0		0	16.9	#NULL!	#NULL!
24.4	15.7	18.2		140	112	317		4.37	4.631	4.79007		72.8	41.6	42.8		81	88	85.2		0.127	0.156107	1.05952		2.52	2.48	3.58		3.39	11.8	4.21		0.12792	0.31428	1.05952		1	19	20.7	18.9
3.33	2.57	#NULL!		9	14	#NULL!		7.686	2.85	5.621		65.1	62.5	66.7		81	83.7	9.52		0.5511	0.56337	4.76		8.6	1.9	2.8		2.2	2.25	5.64		0.2388	0.12474	0.67868		0	14.8	11.3	16.2
13.69	29.3	9.53		10	41	69		16.058	9.95119	10.5911		49.7	73.3	57.6		88.5	77	82.5		0	0.74	0.415		15.6	10.3	6.52		1.94	12.4	4.33		0.20724	0.22908	0.35526		0	9.83	12	10.4
1.57	#NULL!	#NULL!		1	#NULL!	#NULL!		9.883	8.45074	#NULL!		55.6	#NULL!	#NULL!		80.6	#NULL!	#NULL!		0.805	#NULL!	#NULL!		4.12	5.65	#NULL!		7.01	10	#NULL!		0.24552	0.57514	0		1	12.1	13.6	#NULL!
5.86	#NULL!	#NULL!		205	#NULL!	#NULL!		8.28	#NULL!	#NULL!		38.5	#NULL!	#NULL!		28.2	#NULL!	#NULL!		0	#NULL!	#NULL!		9.02	#NULL!	#NULL!		1.83	#NULL!	#NULL!		0.14325	0	0		0	16.4	#NULL!	#NULL!
4.269	0	7.7		100	0	187		4.69022	2.86	2.69		87.6	77.8	33.6		66.8	77.8	49.5		3.8198	5.5627	0.40977		2.88	3.69	1.02		4.75	5.64	2.73		0.4698	0.894	0.57681		1	16.4	19.6	20.1
8.95	3.68	9.41		41	17	31		5.73015	5.275	5.881		64.1	81.9	44.7		74.4	34.5	35.4		3.21345	4.51605	10.3124		3.84	6.97	4.39		0.88	14.3	1.12		0.77585	0.82369	0.4016		1	13.3	14.7	14.3
23	17.02	13.819		241	71	134		4.281	5.27054	6.162		41.8	62.8	61.3		67.9	91.2	81.6		1.78139	0.87912	0.40515		4.39	4.62	4.72		4.12	14.4	8.38		0.66708	0.32271	0.3588		1	15.3	17.5	17
20.1	7.41	3.851		31	8	36		11.561	8.76	9.042		8.76	30.3	50.1		11.9	60.6	87.4		0.49896	10.087	3.8897		3.19	3.54	2.97		5.42	7.32	3.33		0.39974	0.60495	0.3033		1	12.9	10.8	12.6
#NULL!	9.68	#NULL!		#NULL!	3	#NULL!		18.083	5.12096	#NULL!		#NULL!	#NULL!	#NULL!		#NULL!	#NULL!	#NULL!		#NULL!	#NULL!	#NULL!		10.4	4.55	#NULL!		1.42	4.82	#NULL!		1.08576	1.07442	0		0	17.7	15.8	#NULL!
#NULL!	0.87	2.53		#NULL!	1	4		11.7	4.73	1.94102		#NULL!	#NULL!	72.8		#NULL!	#NULL!	78.1		#NULL!	#NULL!	0.661752		6.82	5.34	6.34		7.88	19.1	4.27		0.64758	0.7398	0.35908		1	13.1	13.2	12
20.05	8.684	9.74		40	200	56		6.76062	5.74048	5.561		40.2	41.6	75.4		86.2	87.5	94.5		1.7936	0.501039	0.59904		2.41	2.75	4.32		5.86	9.87	2.73		0.43155	0.3636	1.112		0	10.5	14.1	15.6
12.2	1.79	#NULL!		6	1	#NULL!		10.9	12.4902	#NULL!		49	#NULL!	#NULL!		38.8	#NULL!	#NULL!		0	#NULL!	#NULL!		8.37	11.1	#NULL!		21.9	1.8	#NULL!		0.47614	0.91692	0		1	11.6	13.1	#NULL!

## Sheet: Fig 3a-c
Figure 3a-c			Cytokine concentrations given in pg/ml
CCA+ (0/1)	PCR/serology+ (0/1)	Kato-Katz+ (0/1)	IFNg V1	IFNg V2	IFNg V3	IL-10 V1	IL-10 V2	IL-10 V3	IL-12 V1	IL-12 V2	IL-12 V3	IL-13 V1	IL-13 V2	IL-13 V3	IL-17 V1	IL-17 V2	IL-17 V3	IL-1a V1	IL-1a V2	IL-1a V3	IL-1b V1	IL-1b V2	IL-1b V3	IL-2 V1	IL-2 V2	IL-2 V3	IL-4 V1	IL-4 V2	IL-4 V3	IL-6 V1	IL-6 V2	IL-6 V3	IL-8 V1	IL-8 V2	IL-8 V3	IP-10 V1	IP-10 V2	IP-10 V3	MIP-1a V1	MIP-1a V2	MIP-1a V3	MIP-1b V1	MIP-1b V2	MIP-1b V3	MIP-3a V1	MIP-3a V2	MIP-3a V3
1	0	0	27.63	31.51	15.92	9.45	26.77	5.3	9.79	13.43	9.51	99.16	103.39	68.25	9.87	8.5	10.55	9582.06	3031	1300.98	4077.85	5169.76	868.93	23.43	45.63	37.08	3.13	5.5	2.67	162.69	542.56	71.04	58743.4	93504.6	15715.6	7.01	4.54	5.57	137.73	125.95	72.14	280.23	273.6	54.68	123.59	187.81	60.85
1	1	0	3960.13	1041.07	10139.5	88.79	5.62	64.72	21.42	9.06	12.65	103.94	55.19	78.71	60.14	18.35	63.48	4913.78	11622.4	7517.63	4833.09	2035.53	3054.38	73.16	25.5	62.21	10.94	2.77	4.62	6948.84	304.15	1469.58	169120	56110.3	34024.1	207.85	27.62	172.5	3989.46	384.59	843.26	3583.81	225.21	1276.29	7618.86	15.16	583.78
1	0	0	20.68	30.09	36.68	4.95	6.93	24.38	5.59	8.93	7.89	54.78	81.91	72.34	0	6.66	76	0	1834.05	3892.28	1137.33	2656.85	3003.84	19.17	26.86	14.68	1.97	3.08	2.87	61.99	182.29	324.38	159.97	8430.28	13504.1	0.66	82	519.4	59.08	51.5	319.04	0	100.62	531.5	2.26	87.83	930.65
1	0	0	13.21	4.32	#NULL!	3.84	0.84	#NULL!	7.13	2.35	#NULL!	69.61	9.86	#NULL!	21.76	5.58	#NULL!	1469.39	128.6	#NULL!	357.66	1.33	#NULL!	11.17	13.55	#NULL!	2.06	0.89	#NULL!	259.14	9.07	#NULL!	47928.7	645.68	#NULL!	2811.85	345.93	#NULL!	159.08	28.3	#NULL!	691.67	20.37	#NULL!	835.56	35.7	#NULL!
1	0	0	7.03	#NULL!	#NULL!	2.72	#NULL!	#NULL!	4.19	#NULL!	#NULL!	28.32	#NULL!	#NULL!	6.3	#NULL!	#NULL!	872.35	#NULL!	#NULL!	43.91	#NULL!	#NULL!	5.98	#NULL!	#NULL!	1.18	#NULL!	#NULL!	42.78	#NULL!	#NULL!	4113.87	#NULL!	#NULL!	237.71	#NULL!	#NULL!	35.81	#NULL!	#NULL!	14.77	#NULL!	#NULL!	59.73	#NULL!	#NULL!
1	1	1	88.09	147.52	27.18	79.02	34.9	12.42	12.46	10.54	12.19	131.35	110.54	109.58	163.37	377.31	47.21	3079.23	3698.49	1122.98	6220.01	4636.74	1633.87	30.79	28.63	24.54	4.75	3.51	3.14	631.35	396.7	223.5	226706	263004	57145.8	13092.8	29418.9	257.13	352.32	226.6	97.36	1503.82	704.18	377.89	4668.48	2491.02	1124.93
1	1	0	55.58	57.18	25.46	7.21	7.21	4.05	13.07	6.36	9.26	118.14	139.68	72.51	6.61	5.53	4.52	7484.47	8975.85	15400	6220.01	905.4	2046.02	63.4	109.56	22.73	5.48	3.16	3.74	123.5	96.74	115.44	69611.4	12152.4	31776.9	9.19	59.41	24.1	153.06	129.93	173.59	62.13	35.75	67.28	31.2	37.78	80.24
1	1	1	9.55	17.22	7.98	5.71	34.61	9.36	3.88	5.59	4.44	33.09	32.55	37.38	214.99	920.37	28.03	540.76	271.52	205.39	566.48	207.1	61.28	10.77	34.3	8.15	2	1.56	1.81	346.19	259.47	132.99	3279.74	3536.07	3873.92	212.14	4518.33	101.19	899.9	302.46	467.65	1433.28	968.45	867.43	152.8	272.32	96.25
1	0	0	30.21	11	27.77	13.08	2.4	15.67	7.4	5.3	6.24	81.88	34.96	76.5	5.12	2.45	17.76	547.26	252.19	987.39	344.81	146.91	280.02	12.95	9.3	13.01	2.5	1.6	2.24	326.13	30.67	517.79	14710.1	2790.8	21890.9	586.14	22	1936.64	666.94	23.7	286.31	488.55	14.03	324.98	67.43	0.63	767.26
1	1	0	4.99	3.93	24.29	1.2	1.1	3.1	1.34	1.6	4.87	22.92	19.4	36.24	3.1	11.95	5.7	488.68	5738.17	1589.18	157.2	116.85	1588.51	14.43	3.26	10.59	0.64	0.88	1.65	37.36	21.29	31.24	2661.84	3070.03	11698.1	2.89	2.49	20.16	28.3	79	80.5	12.46	42.69	193.94	3.73	9.3	2.63
1	1	0	4.37	27.3	5.41	1.11	6.58	0.8	2.01	9.67	2.3	15.49	70.68	11.08	2.34	10.76	4.41	242.33	3721.62	1208.18	24.31	6220.01	40.3	78.83	19.17	21.43	0.9	3.26	0.46	12.36	159.75	10.03	5459.93	314114	1668.91	2.06	147.58	1.69	34.71	104.2	32.85	15.76	400.38	15.53	0.3	12.58	2.92
1	1	1	4.91	11.15	10.58	1.42	3.54	2.5	1.75	8.4	6.6	21.62	47	42.96	6.73	10.24	13.28	3029.26	10962.5	15916.9	41	429.84	488.98	18.12	1.5	6.46	0.73	2.12	1.91	25.18	244.95	412.67	2627.48	17682.7	15499.7	776.79	95.79	223.26	68.86	100.71	134.51	21.82	27.08	41.94	25.08	83.42	108.95
1	1	0	7.07	11.78	9.87	1.72	3.12	2.21	3.37	6.96	3.98	24.65	39.3	28.13	8.93	15.17	16.72	1096.09	1266.38	1399.77	213.55	422.27	403.81	8.75	8.59	7.41	1.27	1.7	1.37	166.35	314.4	199.34	10116.6	14911.4	21381.3	1682.15	1080.98	1042.77	95.3	532.72	118.9	108.94	290.21	48.95	131.7	883.69	392.05
1	0	0	56	19.53	#NULL!	5.98	6.96	#NULL!	8.92	5.89	#NULL!	99.88	45.52	#NULL!	51.12	204.2	#NULL!	2430.97	1559.93	#NULL!	2073.86	1478.83	#NULL!	24.31	10.62	#NULL!	3.18	1.94	#NULL!	213.98	358.73	#NULL!	526404	197807	#NULL!	1623.52	2461.61	#NULL!	289.54	354.32	#NULL!	74.5	62.06	#NULL!	180.92	5702.84	#NULL!
1	1	1	20.85	1826.63	418	7.14	48.93	42.97	6.73	16.31	14.22	61.5	118.92	130.5	19.35	858.2	1105.03	5015.34	7294.59	9903.9	2279.29	6220.01	6220.01	11.62	61.88	26.79	1.73	4.1	3.52	368.92	4168.26	3292.75	10486.9	119716	86381.1	3.99	3630.91	170.92	106.17	366.02	176.53	18.65	2117.48	482.75	25.55	4858.04	2523.48
1	0	0	23.32	20.61	49.3	5.6	5.19	10.86	11.66	13.01	17.44	105	87.67	96.09	60.63	22.43	150.17	565.6	323.18	1233.41	1467.78	731.26	6220.01	22.65	18.43	31.16	4.1	3.45	4.68	1401.45	612.15	453.87	32352.7	14120.9	77040.2	597.93	510.38	154.96	1026.88	357.02	143.74	1170.2	535.87	912.36	2928.63	884.9	1162.06
1	0	0	10.15	35.32	32.69	1.87	5.32	3.04	2.22	7.12	4.11	23.44	52.41	35.41	13.84	1.82	21.06	2981.83	414.86	1807.9	83.43	641.32	157.75	5.53	19.52	10.45	0.79	2.33	1.22	97.31	43.64	101.53	2846.54	45973.3	6565.67	1862.63	25.57	181.62	70.15	37.32	74.02	61.89	46.02	63.2	56.72	31.3	6.91
1	1	0	263.96	58	#NULL!	7.3	7.94	#NULL!	7.36	7.76	#NULL!	47.76	65.66	#NULL!	31.34	19.61	#NULL!	655.54	8832.36	#NULL!	828.7	3299.6	#NULL!	24.16	13.51	#NULL!	2.53	2.93	#NULL!	586.24	845.12	#NULL!	40926.3	28007.1	#NULL!	890.04	19.65	#NULL!	263.98	191.83	#NULL!	1158.9	355.05	#NULL!	67.65	5.53	#NULL!
1	1	0	14.19	11.68	#NULL!	4.47	5.46	#NULL!	6.78	5.43	#NULL!	57.97	39.81	#NULL!	10.56	11.96	#NULL!	90.22	151.7	#NULL!	976.29	897.77	#NULL!	11.47	11.45	#NULL!	2.74	1.86	#NULL!	346.76	255.2	#NULL!	11576.4	6392.77	#NULL!	2.5	2.08	#NULL!	73.86	76.52	#NULL!	68.42	37.16	#NULL!	86.07	108.9	#NULL!
1	1	0	31.1	50.24	14.36	4.11	3.57	1.62	5.15	9.25	2.54	48.52	56.05	32.16	7.85	9.8	6.53	15400	7496.53	13968.7	935.62	1042.12	406.95	14.71	14.4	6.14	1.71	2.86	0.96	48.69	1596.42	37.42	10917.5	50993.7	9188.04	8.58	51.35	240.25	179.02	116.39	133.34	46.18	73.51	44.82	16.36	21.85	8.35
1	1	0	43.43	#NULL!	#NULL!	5.6	#NULL!	#NULL!	8.58	#NULL!	#NULL!	49.29	#NULL!	#NULL!	17.21	#NULL!	#NULL!	15400	#NULL!	#NULL!	6230.01	#NULL!	#NULL!	18.44	#NULL!	#NULL!	3.32	#NULL!	#NULL!	398.6	#NULL!	#NULL!	58665.4	#NULL!	#NULL!	28.29	#NULL!	#NULL!	169.49	#NULL!	#NULL!	78.93	#NULL!	#NULL!	26.99	#NULL!	#NULL!
1	1	1	75.78	14.76	27.54	10.73	1.44	2.88	7.26	3.25	4.6	76.19	24.85	52.9	25.45	12.14	1.93	236.08	3989.52	535.6	738.68	127.37	557.78	21.7	9.34	16.7	2.02	1.21	1.42	439.47	69.7	107.69	42907.1	3861.15	12010.6	51.11	349.02	48.41	97.44	65.74	78.74	239.13	26.23	75.74	155.71	87.51	16.84
1	1	0	8.78	10.44	14.61	1.97	2.61	2.33	3.85	4.47	5.16	27.3	31.79	34.76	7.49	10.82	12.43	333.74	624.65	558.08	96.27	205.12	178.63	9.05	7.46	17.08	1.31	1.23	1.4	14.31	17.67	51.71	15154.6	21364.6	19863.6	706.28	706.28	1173.16	59.16	91.09	71.58	29.12	37.85	37.39	11.71	9.72	11.37
1	0	0	7	8.62	11.57	1.93	2.15	3.45	1.85	3.02	4.76	38	45.53	60.84	6.88	5.45	8.49	2462.1	1192.41	2285.15	291.97	276.12	514.57	12.4	6.68	8.13	0.7	0.74	1.19	38.08	144.31	111.95	4607.55	8219.72	12271.5	2.12	32.71	2.78	52.31	116.3	61.56	19.95	96.84	22.59	21.49	46.64	23.97
1	1	1	13.37	#NULL!	#NULL!	3.59	#NULL!	#NULL!	7.28	#NULL!	#NULL!	39.31	#NULL!	#NULL!	20.18	143.49	#NULL!	3341.77	4683.24	#NULL!	166.55	#NULL!	#NULL!	14.61	#NULL!	#NULL!	1.55	#NULL!	#NULL!	175.91	#NULL!	#NULL!	60492.9	38246.5	#NULL!	4540.35	26400	#NULL!	281.65	5027.75	#NULL!	2.25	4063.92	#NULL!	239.64	3547.57	#NULL!
1	1	0	12369.8	#NULL!	#NULL!	64.53	#NULL!	#NULL!	46.71	#NULL!	#NULL!	109.96	#NULL!	#NULL!	219.3	#NULL!	#NULL!	3765.76	#NULL!	#NULL!	6220.01	#NULL!	#NULL!	54.01	#NULL!	#NULL!	14.62	#NULL!	#NULL!	8310.01	#NULL!	#NULL!	212559	#NULL!	#NULL!	26400	#NULL!	#NULL!	997.65	#NULL!	#NULL!	3702.14	#NULL!	#NULL!	384.73	#NULL!	#NULL!
1	1	1	31.47	21.15	87.4	4.41	3.91	4.06	7.27	6.38	11.82	56.2	60.12	75.06	104.95	114.21	45.41	54633.7	42842.9	9498.3	54.29	260.34	884.01	10.99	10.31	14.27	1.72	1.34	2.96	42.13	16.27	124.93	296088	278602	94652.6	7450.38	1037.28	292.56	255.04	227.56	134.35	339.24	213.41	78.68	1986.68	80.43	79.68
1	1	1	12	10.36	7.3	1.86	1.62	1.56	2.49	2.59	2.21	27.93	27.57	23.45	4.5	3.29	6.46	325.67	1178.01	1084.93	23.99	34.55	28.62	10.55	7.87	15.6	0.87	0.7	0.72	23.11	76.65	19.43	5975.36	10301.1	5550.32	170.41	286.13	316.32	16.78	34.29	26.36	0.1	0.08	0.1	52.52	96.63	37.06
1	1	1	3	18.41	44.02	0.76	3.63	11.74	0.87	5.36	9.97	9.44	32.08	55.5	1	12.14	21.63	240.82	1560.42	4503.21	23.77	378.89	1794.58	2.53	13.8	18.09	0.45	1.35	2.68	1.66	142.8	534.68	268.64	9686.29	43596.9	1.14	11.33	16.33	36.78	53.09	120.7	0.01	0.07	1	0	15.2	173.34
1	1	1	12.09	6.3	2	5.18	1.64	0.48	5.65	3.5	1.48	61.53	54.62	18.12	17.99	19.42	7.05	1022.72	889.56	1524.56	250.09	82.78	7.77	10.31	3.87	1.74	1.06	0.97	0.5	56.89	78.96	4.31	17195.1	9883.75	3042.91	465.91	708.42	450.42	109.16	54.71	54.63	852.87	93.93	32.03	22.6	108.13	48.61
1	1	0	4.77	3.38	#NULL!	1.25	1.02	#NULL!	6.92	2.54	#NULL!	20.26	14.22	#NULL!	14.75	9.82	#NULL!	2266.35	1146.36	#NULL!	19.02	12.93	#NULL!	9.13	3.98	#NULL!	2.13	1.01	#NULL!	9.37	11.86	#NULL!	6624.13	4295.07	#NULL!	1393.41	1080.31	#NULL!	91.43	64.97	#NULL!	55.71	31.63	#NULL!	51.02	33.01	#NULL!
1	1	1	2.21	4.42	3.86	0.2	0.82	0.65	0.6	1.5	1.45	14.43	28.96	22.6	4.64	5.89	6.87	803.39	1404.65	1251.06	14.3	85.38	29.84	1.1	2.74	6.18	0.32	0.43	0.44	5.72	13.8	6.65	3753.34	8980.68	8076.28	835.97	659.98	718.61	39.3	63.45	52.72	20.41	23.59	24.87	14.2	15.17	17.79
1	0	0	11.4	19.29	10.62	3.9	3.55	2.31	4.76	7.11	3.91	62.49	80.9	59.57	36.54	13.61	7.6	1894.67	4632.51	2984.17	360.48	1403.48	492.26	25.63	9.82	7.88	1.3	1.56	1.19	814.94	337.03	24.41	15867.3	33400.3	17103	940.55	268.02	20.1	150.07	119.83	64.75	440.3	235.47	64.24	308.55	141.92	19.21
1	1	1	15.5	7.68	#NULL!	2.81	1.75	#NULL!	5.31	2.42	#NULL!	36.58	26.06	#NULL!	21.58	12.98	#NULL!	3797.41	10384.2	#NULL!	1284.85	268.65	#NULL!	8.22	5.41	#NULL!	2.28	0.93	#NULL!	132.24	54.79	#NULL!	20447.9	6692.55	#NULL!	45.19	55.19	#NULL!	511.41	925.92	#NULL!	64.87	35.16	#NULL!	21.62	45.16	#NULL!

## Sheet: Fig 3d-f
Figure 3d-f			Cytokine concentrations given in pg/ml
CCA+ (0/1)	PCR/serology+ (0/1)	Kato-Katz+ (0/1)	IFNg V1	IFNg V2	IFNg V3	IL10 V1	IL10 V2	IL10 V3	IL12p70 V1	IL12p70 V2	IL12p70 V3	IL13 V1	IL13 V2	IL13 V3	IL1B V1	IL1B V2	IL1B V3	IL2 V1	IL2 V2	IL2 V3	IL4 V1	IL4 V2	IL4 V3	IL6 V1	IL6 V2	IL6 V3	IL8 V1	IL8 V2	IL8 V3	TNFa V1	TNFa V2	TNFa V3
1	0	0	2.76	2.46	3.22	0.32	0.31	0.32	0.12	0.13	0.14	0.54	0.37	0.7	0.05	0.05	0.05	0.26	0.21	0.27	0.08	0.08	0.05	0.34	0.35	0.52	3.84	8.4	3.93	1.21	1.16	1.28
1	1	0	3.35	7.63	4.47	0.7	0.44	0.8	0.14	0.08	0.08	3.97	3.09	3.83	0.01	0	0	0.12	0.09	0.09	0	0.03	0.03	1.27	0.21	0.3	1.97	2.24	3.91	0.56	0.58	0.84
1	0	0	16.77	3.94	12.35	0.43	0.25	0.39	0.12	0.07	0.06	0.33	0.19	0.32	0.02	0	0.05	0.31	0.14	0.27	0.03	0.03	0.02	0.4	0.29	0.48	3.29	3.5	9.68	2.16	1.83	1.88
1	0	0	8.28	#NULL!	3.37	0.45	#NULL!	0.22	0.1	#NULL!	0.07	0.85	#NULL!	0.38	0.04	#NULL!	0.02	0.32	#NULL!	0.14	0.04	#NULL!	0.02	2.1	#NULL!	0.18	1.08	#NULL!	3.67	2.42	#NULL!	1.96
1	0	0	13.46	#NULL!	#NULL!	0.52	#NULL!	#NULL!	0.05	#NULL!	#NULL!	0.61	#NULL!	#NULL!	0.02	#NULL!	#NULL!	#NULL!	#NULL!	#NULL!	#NULL!	#NULL!	#NULL!	0.43	#NULL!	#NULL!	#NULL!	#NULL!	#NULL!	2.7	#NULL!	#NULL!
1	1	1	5.89	4.37	3.13	0.62	0.36	0.2	0.05	0.05	0.04	0.51	0.55	0.65	0.04	0.04	0.03	0.1	0.17	0.09	0.03	0.04	0.03	0.27	0.22	0.22	2.84	4.62	3.41	2.28	2.1	1.92
1	1	0	2.61	6.69	7.29	0.42	0.73	0.53	0.03	0.04	0.04	0.74	0.6	0.8	0.66	0	0	0.04	0.09	0.1	0.02	0.01	0.01	0.13	0.23	0.12	6.18	3.88	4.49	1.1	1.18	1.16
1	1	1	9.74	8.41	11.5	1.03	4.64	1.19	0.06	0.04	0.03	0.35	0.2	0.3	0.01	0.01	0.01	0.04	0.08	0.04	0.03	0.02	0.03	0.17	0.22	0.25	6.99	7.18	6.66	1.58	2.02	2.36
1	0	0	2.66	3.23	4.41	0.27	0.34	0.31	0.03	0.03	0.08	0.46	0.4	0.54	0.05	0.01	0.01	0.05	0.06	0.12	0.02	0.01	0.02	0.33	0.24	0.33	6.06	4.32	5.76	1.52	1.23	1.43
1	1	0	4.4	16.18	2.5	0.21	0.32	0.17	0.06	0.06	0.09	0.2	0.44	0.34	0.08	0.02	0.07	0.08	0.11	0.11	0.04	0.03	0.03	0.42	0.58	0.23	2.91	2.56	3.46	1.31	1.48	1.17
1	1	0	4.65	4.57	8.43	0.67	0.4	0.27	0.07	0.08	0.07	6.99	6.79	6.66	0.01	0.02	0.01	0.29	0.22	0.29	0.02	0.02	0.02	0.76	0.97	0.53	1.57	3.16	1.45	1.75	1.46	1.44
1	1	1	2.21	1.18	1.01	0.59	0.29	0.22	0.05	0.04	0.04	0.2	0.52	0.2	0	0	0	0.1	0.06	0.04	0.03	0.03	0.03	0.4	0.47	0.41	2.84	8.62	2.7	1.61	1.35	1.28
1	1	0	3.98	2.89	4.47	0.11	0.15	0.25	0.06	0.07	0.04	0.49	0.43	0.31	0.01	0.07	0.01	0.12	0.11	0.11	0.03	0.03	0.02	0.33	0.35	0.26	2.72	3.88	2.18	1.38	1.09	1.35
1	0	0	8.12	10.85	#NULL!	0.38	0.81	#NULL!	0.05	0.03	#NULL!	1.16	1.13	#NULL!	0.03	0.02	#NULL!	0.12	0.17	#NULL!	0.04	0.03	#NULL!	0.33	0.55	#NULL!	2.72	6.44	#NULL!	4.27	4.48	#NULL!
1	1	1	2.98	2.4	1.99	0.72	0.32	0.31	0.04	0.07	0.08	0.48	0.59	0.22	0.02	0.05	0.02	0.12	0.05	0.04	0.03	0.03	0.04	0.6	0.57	0.46	2.97	2.01	2.56	1.01	0.86	0.84
1	0	0	5.14	5.91	1.69	0.59	0.59	0.27	0.06	0.08	0.09	0.2	0.28	0.45	0.01	0.01	0.07	0.12	0.14	0.12	0.02	0.01	0.03	0.24	0.53	4.96	5.32	2.8	2.19	2.03	2.1	2.14
1	0	0	50.2	2.01	2.96	6.91	0.35	0.4	0.02	0	0.02	0.43	0.34	0.39	0	0	0	0.17	0.06	0.13	0.02	0.01	0.02	1.58	0.31	0.33	11.61	3.03	5.74	3.48	1.86	1.92
1	1	0	2.62	1.8	#NULL!	0.41	0.41	#NULL!	0.05	0.07	#NULL!	0.27	0.27	#NULL!	0.01	0.01	#NULL!	0.04	0.03	#NULL!	0.02	0.02	#NULL!	0.24	0.22	#NULL!	0.7	1.12	#NULL!	1.27	1.05	#NULL!
1	1	0	6.63	3.39	#NULL!	0.31	0.3	#NULL!	0.09	0.1	#NULL!	0.51	0.4	#NULL!	0.02	0.01	#NULL!	0.15	0.05	#NULL!	0.02	0.02	#NULL!	0.41	0.23	#NULL!	3.81	1.88	#NULL!	1.25	1.51	#NULL!
1	1	0	3.45	2.41	5.68	0.27	0.28	1.74	0.03	0.03	0.03	0.33	0.36	0.16	0	0	0.01	0.22	0.22	0.19	0.01	0.02	0.02	0.25	0.32	0.42	2.18	3.14	2.66	1.17	1.15	1.4
1	1	0	3.36	#NULL!	#NULL!	0.18	#NULL!	#NULL!	0.04	#NULL!	#NULL!	4.14	#NULL!	#NULL!	0.01	#NULL!	#NULL!	0.11	#NULL!	#NULL!	0.01	#NULL!	#NULL!	0.3	#NULL!	#NULL!	1.91	#NULL!	#NULL!	1.03	#NULL!	#NULL!
1	1	1	5.78	2.72	3.29	0.4	0.37	0.3	0.02	0.01	0.02	0.24	0.16	0.21	0.03	0.01	0.04	0.04	0.08	0.06	0.01	0.01	0.01	0.17	0.17	0.23	2.08	2.84	4.2	2.54	2.26	2.46
1	1	0	3.96	2.37	3.2	0.1	0.13	0.11	0.03	0.02	0.03	0.31	0.29	0.23	0.02	0.03	0.02	0.15	0.16	0.22	0.01	0.02	0.02	0.24	0.23	0.22	1.49	0.88	1.69	1.68	1.41	1.72
1	0	0	3.68	5.66	2.49	0.21	0.28	0.23	0.05	0.08	0.02	0.65	0.24	1.42	0.01	0.01	0.01	0.11	0.12	0.08	0.02	0.01	0.01	0.16	0.25	0.24	3.92	4.73	4.02	2.38	2.66	2.46
1	1	1	6.86	10.77	#NULL!	1.57	2.05	#NULL!	0.07	0.22	#NULL!	0.71	1.42	#NULL!	0	0.03	#NULL!	0.14	0.38	#NULL!	0.05	0.07	#NULL!	0.26	0.6	#NULL!	1.54	1.2	#NULL!	3.27	3.86	#NULL!
1	1	0	3.76	#NULL!	#NULL!	1.17	#NULL!	#NULL!	0.03	#NULL!	#NULL!	0.37	#NULL!	#NULL!	0.04	#NULL!	#NULL!	0.47	#NULL!	#NULL!	0.04	#NULL!	#NULL!	0.21	#NULL!	#NULL!	2.98	#NULL!	#NULL!	1.78	#NULL!	#NULL!
1	1	1	42.43	30.08	28.14	0.92	1	1.17	0.02	0.04	0.02	0.21	0.23	0.2	4.03	3.55	3.73	0.11	0.04	0.04	0.01	0.01	0.01	2.29	2.11	2.12	3.84	3.47	3.89	2.19	2.21	2.38
1	1	1	3.57	3.16	4.1	1.65	0.58	0.43	0.02	0.02	0.03	0.23	0.26	0.16	0.01	0.01	0.01	0.1	0.06	0.05	0.03	0.03	0.01	0.45	0.37	0.27	7.73	4.17	3.56	2.37	1.56	1.32
1	1	1	3.66	3.7	2.18	1.73	1.11	0.89	0.02	0.04	0.06	0.32	0.3	0.3	0.01	0.01	0.01	0.04	0.04	0.04	0.01	0	0.01	0.41	0.32	0.33	1.53	2.95	4.65	2.35	2.08	1.74
1	1	1	3.83	4.09	2.01	0.9	0.43	0.41	0.03	0.05	0.03	0.42	0.4	0.16	0.01	0.02	0.01	0.12	0.08	0.04	0.01	0.01	0.01	0.47	0.41	0.35	3.69	2.58	3.87	2.11	1.94	1.84
1	1	0	7.74	6.18	#NULL!	0.53	0.38	#NULL!	0.08	0.1	#NULL!	0.55	0.71	#NULL!	0.02	0.02	#NULL!	0.16	0.2	#NULL!	0.02	0.02	#NULL!	0.28	0.33	#NULL!	4.27	4.28	#NULL!	2.98	3.5	#NULL!
1	1	1	9.5	7.84	3.2	0.92	0.28	0.14	0.02	0.02	0	0.19	0.48	0.32	0.01	0.01	0	0.14	0.15	0.04	0.03	0.02	0.01	0.19	0.28	0.17	5.17	5.3	2	1.7	1.72	1.22
1	0	0	7.43	2.72	8.74	0.44	0.17	0.22	0.03	0.03	0	0.37	0.35	0.27	0.02	0.01	0	0.02	0.02	0.01	0.01	0.01	0.01	2.34	0.22	0.4	2.85	5.14	4.02	1.85	1.31	1.49
1	1	1	3.67	3.42	#NULL!	0.76	0.28	#NULL!	0.17	0.12	#NULL!	0.4	0.26	#NULL!	0	0	#NULL!	0.1	0.11	#NULL!	0.08	0.01	#NULL!	0.45	0.85	#NULL!	1.45	1.98	#NULL!	1.47	1.69	#NULL!

## Sheet: Fig 3g
Fig 3g		Cytokine concentration given in pg/ml
IFNa V1	IFNa V2	IFNa V3
10.75	9.5	69.85
17.36	20.68	0
12.2	8.97	12.2
0.94	2.77	1.1
0.81	5.01	1.58
0.81	4.25	1.69
3.11	5.27	8.99
4.71	7.91	5.64
7.84	47.38	9.62
1.19	5.2	#NULL!
1.49	1.13	#NULL!
13.89	3.05	8.08
11.92	#NULL!	#NULL!
0.85	2.03	0
2.91	2.81	2.5
6.39	120.11	#NULL!
357.55	#NULL!	#NULL!
19.52	18.11	9.51
0.9	2.14	2.62
0.76	2.7	4.26
2.79	2.7	5.28
3.71	3.98	#NULL!
2.42	3.93	2.99
1.23	6.71	#NULL!

## Sheet: Fig 3i
Fig 3i
Individual replicate data for viral entry					CCR5 and CD69 expression data
Sample	IFNa (0/1)	Replicate	viral entry %			Control (medium)			IFNa
C	1	R1	0.1		Sample:	CCR5+ CD4 T cells (%)	CD69+ CD4 T cells (%)		CCR5+ CD4 T cells (%)	CD69+ CD4 T cells (%)
C	1	R2	0.36		C	8.55	0.37		12.1	40.3
C	1	R3	0.22		F	7.59	6.73		7.94	22.2
C	0	R1	0.86		S	10.8	6.13		12.2	23.5
C	0	R2	1.13		V	13.8	8.31		14.4	15.7
C	0	R3	1.19		Y	11.8	16		15.5	20.1
F	1	R1	0.18
F	1	R2	0.27
F	1	R3	0.15
F	0	R1	0.65
F	0	R2	0.99
F	0	R3	0.66
S	1	R1	0.28
S	1	R2	0.27
S	1	R3	0.25
S	0	R1	0.97
S	0	R2	1.51
S	0	R3	1.6
V	1	R1	0.091
V	1	R2	0.17
V	1	R3	0.38
V	0	R1	0.67
V	0	R2	0.75
V	0	R3	1.29
Y	1	R1	0.14
Y	1	R2	0.21
Y	1	R3	0.14
Y	0	R1	0.71
Y	0	R2	0.81
Y	0	R3	0.9

## Sheet: Fig 4a
Fig 4a
Embedded volcano plot accessible via: https://plot.ly/~SergeyYegorov/36.embed
Embedded gene set enrichment plot accessible via: https://plot.ly/~SergeyYegorov/48.embed
	LogFC	Rank_Combined	Pvalue_Combined	DESeq2	edgeR	limma	PoissonSeq	Ballgown
SIRPG-AS1	2.6052	1	6.1e-06	1.7e-07	6.4e-09	0.00066	0.00089	0.05
RP11-403P17.4	-0.6524	3	1.2e-05	0.32	0.25	0.14	0.39	0.00012
RP11-802E16.3	-1.8045	3	1.2e-05	1.4e-09	2.6e-08	0.0057	0.00071	0.027
RPS29	0.5285	3	1.2e-05	0.8	0.0052	0.13	0.00012	0.3
CTC-453G23.8	3.538	6.5	3e-05	0.067	0.008	0.073	0.00018	0.29
NQO2	-1.2683	6.5	3e-05	9e-09	1.8e-07	0.01	0.003	0.073
PCM1	2.2805	6.5	3e-05	0.024	0.0033	0.00085	0.031	0.018
RP11-188P20.3	-0.0624	6.5	3e-05	0.7	0.79	0.81	0.81	0.00021
C7orf71	2.1215	10	9.8e-05	0.023	0.0037	0.00089	0.03	0.031
CTD-2033D15.1	-1.1582	10	9.8e-05	8.1e-08	8.4e-05	0.023	0.0032	0.035
PRRT3-AS1	-0.9067	10	9.8e-05	0.17	0.1	0.038	0.19	0.00032
ACBD6	-3.5116	12	0.00011	4.7e-06	4.4e-07	0.0016	0.0011	0.05
CNOT10-AS1	0.1902	13.5	0.00016	0.53	0.48	0.57	0.73	0.00039
KRT8	2.1985	13.5	0.00016	0.024	0.0039	0.0012	0.031	0.0097
RP11-823E8.3	-1.2495	15	0.00017	1.9e-07	2.7e-06	0.015	0.0025	0.13
ESCO2	1.7484	17	0.00022	0.06	0.015	0.0026	0.077	0.00053
NMT1	-2.6579	17	0.00022	7.3e-05	9e-06	0.0012	0.0035	0.028
WBSCR22	-1.7577	17	0.00022	6.9e-06	1.2e-06	0.0022	0.0047	0.028
ANGEL1	-2.4688	19	0.00023	1.7e-05	2.7e-06	0.0035	0.002	0.095
NCBP3	-2.2037	20	0.00025	1.9e-05	2.7e-06	0.0016	0.0034	0.024
DOK6	1.081	21	0.00034	7.9e-07	3e-06	0.017	0.012	0.032
CTD-3137H5.1	-0.8938	23	0.00034	0.019	0.01	0.035	0.083	0.0007
RP11-203M5.8	-1.0089	23	0.00034	3e-07	0.0022	0.024	0.0037	0.21
RP11-797H7.1	1.8867	23	0.00034	0.0035	0.00071	0.0012	0.017	0.013
CYP1B1-AS1	-1.4607	25	0.00044	9.1e-07	5.3e-06	0.0083	0.005	0.0077
RP11-305L7.3	-2.2036	27	0.00046	0.039	0.0068	0.0013	0.038	0.0016
RP5-1071N3.1	-0.3265	27	0.00046	0.26	0.31	0.39	0.4	0.00096
TMEM241	-2.5533	27	0.00046	2.8e-05	5.8e-06	0.0021	0.0024	0.042
FTX_1	0.8165	29	0.00051	0.16	0.091	0.045	0.23	0.0012
DTNBP1	-1.6137	31.5	0.00067	2.3e-05	6.8e-05	0.017	0.003	0.1
ICAM2	-2.1991	31.5	0.00067	0.046	0.0086	0.0016	0.042	0.017
IL24	0.9751	31.5	0.00067	2.6e-06	2e-05	0.026	0.018	0.06
SQSTM1	0.8297	31.5	0.00067	0.021	0.012	0.062	0.085	0.0012
PHLDA1	-1.6055	34	0.00069	1.6e-05	3.6e-06	0.0035	0.0046	0.033
FAM168A	-0.8828	35.5	0.00073	3.1e-06	0.00039	0.036	0.014	0.042
RP11-165D7.5	1.0683	35.5	0.00073	0.13	0.063	0.017	0.16	0.0012
CCNH	1.4333	37	0.00086	6.3e-06	1.9e-05	0.012	0.0077	0.073
MAP7D1	-2.2637	39	0.00088	0.011	0.0022	0.0017	0.021	0.048
RP11-103C16.2	0.7751	39	0.00088	0.13	0.076	0.055	0.25	0.0013
THUMPD1	-1.7136	39	0.00088	0.00016	0.00024	0.019	0.0031	0.11
FPR3	-1.6135	41	0.00088	2.8e-05	1.9e-05	0.0091	0.0038	0.069
AC087501.1	1.9389	42.5	0.00097	0.011	0.0023	0.0017	0.029	0.029
UBXN8	1.1222	42.5	0.00097	0.16	0.08	0.017	0.18	0.0014
CLEC5A	-1.6046	44	0.001	3.9e-05	7.4e-06	0.0031	0.0052	0.014
RP11-49K24.8	1.4353	45	0.001	1.2e-05	2.1e-05	0.012	0.0087	0.056
AKTIP	1.6806	47.5	0.001	0.072	0.0044	0.079	0.0033	0.33
CTD-2538A21.1	1.9654	47.5	0.001	0.0042	0.00075	0.0019	0.019	0.021
DICER1-AS1	-1.2293	47.5	0.001	0.17	0.088	0.013	0.14	0.0014
GDF7	1.8223	47.5	0.001	6.3e-05	6.4e-06	0.0029	0.0065	0.038
MTFR1	0.8605	50.5	0.0011	6.9e-06	0.00018	0.042	0.029	0.022
UFC1	2.4601	50.5	0.0011	0.0014	0.00018	0.0019	0.0089	0.063
LCP2	-2.1992	52	0.0011	0.00012	2.6e-05	0.0045	0.0043	0.098
KB-1732A1.1	-2.0874	53	0.0012	0.00023	5.1e-05	0.0029	0.0059	0.081
DDHD2	1.1694	54	0.0013	1.5e-05	4.4e-05	0.021	0.015	0.075
RP1-59D14.1	-0.6783	55.5	0.0013	0.029	0.031	0.08	0.14	0.0017
TPRG1	-1.8889	55.5	0.0013	0.015	0.0037	0.002	0.028	0.017
MAPK10	-2.1339	58	0.0016	0.012	0.0019	0.002	0.022	0.04
METTL20	1.4992	58	0.0016	3.3e-05	1.5e-05	0.0071	0.01	0.02
SNORA57	-1.035	58	0.0016	0.05	0.026	0.021	0.1	0.0019
ADNP	0.9837	60.5	0.0016	2.7e-05	6.7e-05	0.028	0.024	0.078
EHD1	-1.8098	60.5	0.0016	0.00019	6.1e-05	0.006	0.0061	0.036
APOBEC3A	-1.833	62.5	0.0017	0.077	0.021	0.0021	0.07	0.011
GIT2	1.4076	62.5	0.0017	0.021	0.0065	0.0054	0.058	0.002
AC034220.3	-1.2451	64	0.0017	2e-05	9e-05	0.022	0.0085	0.021
HNRNPUL1	-1.3135	65.5	0.0018	0.026	0.0011	0.062	0.0038	0.19
RP11-126H7.4	-0.694	65.5	0.0018	0.26	0.19	0.085	0.28	0.002
SLC29A2	1.5922	67	0.0019	0.055	0.016	0.0034	0.063	0.002
PCSK7	-1.2218	68	0.0019	3.7e-05	5.5e-05	0.012	0.011	0.038
ASB2	-1.6903	69.5	0.0019	0.00035	8.5e-05	0.02	0.0057	0.23
PKM	-1.8125	69.5	0.0019	0.0073	0.0024	0.0031	0.025	0.0034
RUNX2	1.2107	71.5	0.0021	0.046	0.019	0.012	0.1	0.0025
STK38	-1.9594	71.5	0.0021	0.018	0.0038	0.0025	0.031	0.011
RP11-295H24.3	2.0045	74	0.0022	0.079	0.019	0.0026	0.064	0.026
RP11-8H2.1	-1.2419	74	0.0022	0.0067	0.0028	0.014	0.033	0.0025
SLC7A6OS	0.7499	74	0.0022	2.2e-05	0.0048	0.065	0.041	0.081
C17orf77	-1.8555	76.5	0.0024	0.00081	0.00015	0.0026	0.0097	0.056
RFTN1	1.0908	76.5	0.0024	6e-05	0.00019	0.049	0.0092	0.079
PTGIR	-0.7808	78.5	0.0025	0.5	0.36	0.069	0.43	0.0027
XXbac-BPG252P9.10	-1.1191	78.5	0.0025	0.019	0.00067	0.046	0.0047	0.12
KRAS	1.3113	80	0.0026	7e-05	9.4e-05	0.016	0.013	0.064
DNAJB13	1.2663	81	0.0026	7.5e-05	5.4e-05	0.011	0.011	0.033
HSPA4L	1.712	82.5	0.0027	0.095	0.027	0.0028	0.091	0.0049
RP11-1094M14.8	1.0738	82.5	0.0027	5.9e-05	0.00015	0.02	0.021	0.044
IL1R1	-1.6087	84	0.0027	0.097	0.031	0.0038	0.086	0.0027
GPBP1L1	-1.7509	85.5	0.0028	0.045	0.01	0.0026	0.052	0.012
RP11-196G11.6	-0.8753	85.5	0.0028	0.012	0.011	0.05	0.071	0.003
CTB-31O20.6	-1.8697	87.5	0.0029	0.0032	0.00081	0.0026	0.019	0.013
SLC9A5	-0.7149	87.5	0.0029	0.014	0.02	0.087	0.1	0.003
DIMT1	1.0072	89.5	0.0032	3.1e-05	0.00056	0.043	0.019	0.19
PCBP2	0.2824	89.5	0.0032	0.49	0.4	0.4	0.64	0.0032
ZSCAN30	1.4836	91	0.0033	0.0009	0.00014	0.0045	0.02	0.0055
C11orf65	0.7851	92	0.0033	3.2e-05	0.0018	0.057	0.042	0.13
AL353662.2	-0.5785	94.5	0.0034	0.23	0.17	0.13	0.31	0.0035
CATIP	-1.2643	94.5	0.0034	0.00025	0.0007	0.03	0.0063	0.17
CTD-2267D19.1	-0.8748	94.5	0.0034	3.3e-05	0.00029	0.04	0.025	0.12
RP11-69H7.2	-1.6387	94.5	0.0034	0.0026	0.00067	0.0029	0.021	0.017
OPA3	-1.3388	97.5	0.0035	0.00015	7.3e-05	0.0074	0.013	0.018
RORA	1.1412	97.5	0.0035	0.014	0.0045	0.014	0.073	0.0037
RP11-180P8.3	-1.1553	99	0.0036	0.00015	0.00035	0.021	0.011	0.1
ACAT1	1.3896	100	0.0036	0.0003	9e-05	0.01	0.013	0.076
THRA1/BTR	0.9989	101	0.0036	9.6e-05	0.0002	0.033	0.032	0.092
AC017002.2	-1.5733	102.5	0.0037	0.00075	0.00018	0.0061	0.01	0.085
BACE1	1.2119	102.5	0.0037	0.00015	0.0002	0.02	0.019	0.077
POM121	1.1985	104	0.0038	0.00016	0.00012	0.013	0.014	0.021
CSNK1G1	-2.0634	106	0.0038	0.0046	0.0079	0.088	0.0067	0.33
GALNT11	-0.6725	106	0.0038	0.005	0.012	0.14	0.067	0.0041
RXRA	-1.9495	106	0.0038	0.035	0.0069	0.0029	0.041	0.0095
RP11-83B20.1	-1.836	108	0.0039	0.00071	0.00021	0.014	0.0092	0.17
JAKMIP3	-2.4302	109.5	0.0039	0.00085	0.00021	0.005	0.0069	0.08
PCIF1	-1.2217	109.5	0.0039	0.026	0.01	0.011	0.065	0.0041
LANCL1-AS1	0.7281	112	0.0041	0.097	0.056	0.084	0.19	0.0042
RP11-401P9.6	-2.3821	112	0.0041	0.18	0.099	0.27	0.007	0.53
RP11-96D1.11	0.7797	112	0.0041	4.5e-05	0.0067	0.063	0.036	0.19
FGFR1OP	-1.7024	114	0.0041	0.034	0.011	0.0036	0.045	0.0062
RP11-228B15.4	-1.4271	115	0.0044	0.00041	0.00016	0.011	0.013	0.058
RP1-40E16.11	0.5002	117	0.0044	0.3	0.22	0.19	0.41	0.0043
RP11-603J24.7	1.6551	117	0.0044	0.077	0.021	0.0031	0.073	0.018
RPS3A	2.583	117	0.0044	0.0037	0.0021	0.031	0.0072	0.22
CLDN20	1.9095	119	0.0044	0.0013	0.00023	0.0043	0.014	0.094
RAB11FIP1	-1.6744	120.5	0.0045	0.043	0.011	0.0031	0.057	0.011
RP11-323N12.5	-1.0225	120.5	0.0045	0.00028	0.00067	0.022	0.029	0.0044
RP4-536B24.2	-1.0288	122	0.0048	9e-05	0.00026	0.024	0.021	0.057
RP11-218F10.3	2.2378	124	0.0049	0.09	0.0078	0.065	0.0081	0.29
RP11-317O24.1	1.5725	124	0.0049	0.0036	0.00081	0.0032	0.034	0.014
UBOX5-AS1	0.0991	124	0.0049	0.71	0.68	0.79	0.83	0.0045
AC007036.6	-1.9739	126.5	0.0052	0.12	0.037	0.0032	0.079	0.043
RP11-809N8.4	0.1492	126.5	0.0052	0.63	0.6	0.71	0.74	0.0046
DNAJB5	-1.7676	129.5	0.0053	0.0013	0.0006	0.018	0.0085	0.17
GNPNAT1	1.4022	129.5	0.0053	0.00034	0.00014	0.014	0.015	0.08
SLC15A4	-2.0126	129.5	0.0053	0.052	0.01	0.0033	0.046	0.049
ZNF789	0.2676	129.5	0.0053	0.25	0.27	0.51	0.46	0.0047
MFSD6	1.2568	132	0.0054	0.00032	0.00025	0.019	0.015	0.13
ACSM1	-1.469	133.5	0.0054	0.0036	0.0077	0.07	0.0086	0.26
PHTF1	1.8373	133.5	0.0054	0.017	0.0041	0.0033	0.037	0.046
AGER	0.3082	135.5	0.0056	0.7	0.62	0.32	0.67	0.005
USP34	0.7331	135.5	0.0056	7.8e-05	0.0079	0.074	0.049	0.16
OPRM1	1.0312	137	0.0057	0.00034	0.00039	0.023	0.03	0.014
RP11-120K9.2	1.4457	138.5	0.0058	0.00045	0.00025	0.017	0.015	0.1
RP11-67L14.1	-1.871	138.5	0.0058	0.0027	0.00076	0.0062	0.013	0.095
USP45	1.2412	140	0.0058	0.00035	0.00021	0.014	0.023	0.039
EIF4G3	-1.6752	141.5	0.0059	0.086	0.024	0.0035	0.084	0.011
FAM111A	-0.6752	141.5	0.0059	0.29	0.21	0.086	0.32	0.0052
RHOQ	1.3041	143	0.0059	0.00062	0.00035	0.021	0.016	0.13
RP11-99A14.1	-1.505	144	0.0062	0.03	0.01	0.0049	0.049	0.0076
DENND6B	-1.2288	145.5	0.0062	0.12	0.068	0.015	0.13	0.0053
TM2D2	-2.029	145.5	0.0062	0.0015	0.00079	0.013	0.0091	0.086
HCFC1R1	-1.4477	147	0.0063	0.0015	0.0005	0.0094	0.019	0.014
CAMK1G	-1.733	148	0.0067	0.0017	0.00057	0.0084	0.014	0.033
AC008280.3	1.9135	150	0.0068	0.011	0.0029	0.0035	0.03	0.056
ADAM22	0.8179	150	0.0068	0.048	0.023	0.05	0.14	0.0056
CCDC97	-0.8052	150	0.0068	0.00013	0.0029	0.061	0.024	0.18
BRAT1	-0.9737	152	0.0071	0.00022	0.0006	0.05	0.029	0.02
ZDHHC23	0.8321	153	0.0071	0.071	0.035	0.041	0.19	0.0056
NT5DC2	-0.7531	154.5	0.0073	0.028	0.03	0.083	0.11	0.0057
RP11-196G18.24	1.912	154.5	0.0073	0.0076	0.0026	0.0037	0.024	0.015
CTD-2006K23.1	-1.1492	156	0.0073	0.001	0.00097	0.019	0.026	0.0082
FLNB-AS1	0.4987	157.5	0.0074	0.13	0.14	0.27	0.25	0.006
SETD9	2.1575	157.5	0.0074	0.0054	0.0015	0.0038	0.02	0.059
MAPKAPK5	1.3834	159.5	0.0075	0.0012	0.00025	0.0071	0.026	0.014
TMEM9B-AS1	-2.0437	159.5	0.0075	0.0033	0.00086	0.0072	0.014	0.091
RP11-1334A24.6	-0.9164	161.5	0.0076	0.035	0.018	0.03	0.11	0.006
RP11-392B6.1	-1.2919	161.5	0.0076	0.00083	0.0013	0.029	0.011	0.14
ARHGAP9	0.2432	164	0.0077	0.4	0.41	0.61	0.54	0.0061
CDK11B	1.4295	164	0.0077	0.096	0.033	0.0039	0.087	0.047
RP11-463O12.5	-1.556	164	0.0077	0.18	0.057	0.17	0.011	0.42
RP11-290L1.3	-1.2694	166	0.0078	0.0013	0.0011	0.029	0.017	0.14
CTSS	-1.5523	167	0.0079	0.11	0.044	0.0058	0.11	0.0086
C1orf74	0.7438	169	0.0079	0.00017	0.0028	0.073	0.046	0.14
CTC-458I2.2	0.7744	169	0.0079	0.0042	0.0067	0.07	0.074	0.0062
OSBP	1.8145	169	0.0079	0.16	0.053	0.0042	0.11	0.023
COL6A3	-1.154	171	0.008	0.00075	0.0011	0.022	0.015	0.063
C2orf88	1.2081	172	0.008	0.00059	0.00046	0.021	0.023	0.082
CTC-559E9.8	1.5164	173	0.0082	0.007	0.0018	0.0042	0.04	0.045
RP1-93H18.1	-1.9926	174	0.0084	0.0042	0.0015	0.0047	0.015	0.052
USP35	-1.1026	175	0.0085	0.00069	0.00073	0.019	0.024	0.077
AC016292.3	1.6281	177	0.0087	0.058	0.015	0.0042	0.065	0.025
GNAI3	-1.6402	177	0.0087	0.0044	0.0015	0.022	0.011	0.2
RP5-1107A17.3	1.1267	177	0.0087	0.09	0.041	0.013	0.14	0.0063
LINC00886	-1.7254	179	0.0087	0.0019	0.00077	0.018	0.011	0.18
ANLN	-1.9262	180	0.0087	0.0041	0.0013	0.0046	0.017	0.015
RP11-521C20.3	-0.9948	181	0.0088	0.00048	0.00077	0.023	0.028	0.033
TTC39A	-0.602	182	0.0089	0.12	0.088	0.11	0.2	0.0065
PRRC2B	1.5952	183	0.009	0.0037	0.00089	0.0045	0.024	0.016
RP1-151F17.1	-0.9517	184.5	0.0091	0.026	0.013	0.029	0.088	0.0065
RP11-49K24.3	1.7175	184.5	0.0091	0.055	0.018	0.0043	0.054	0.033
RP11-539G18.1	-1.7153	186	0.0091	0.0043	0.0012	0.0048	0.021	0.032
RP11-564A8.4	2.2489	187	0.0091	0.011	0.003	0.0045	0.016	0.042
SH3YL1	1.8145	188	0.0093	0.003	0.0008	0.018	0.016	0.19
PTPRK	1.799	189	0.0095	0.0029	0.00082	0.0095	0.015	0.098
B4GALT3	1.6239	190.5	0.0095	0.037	0.011	0.0045	0.063	0.018
C16orf62	0.6875	190.5	0.0095	0.078	0.046	0.098	0.17	0.0065
HDAC1	-0.6777	193	0.0096	0.00029	0.0046	0.081	0.048	0.11
RP11-266K4.1	2.5236	193	0.0096	0.0092	0.0036	0.02	0.012	0.17
ZNF395	1.1664	193	0.0096	0.32	0.17	0.017	0.26	0.0066
TOMM20L	2.1444	195	0.0097	0.0052	0.0014	0.0064	0.018	0.077
RP11-295B17.6	-1.002	196	0.0098	0.00056	0.00086	0.028	0.03	0.074
OSM	-2.0005	197.5	0.01	0.0041	0.0015	0.01	0.012	0.12
SGMS2	-1.1595	197.5	0.01	0.19	0.1	0.022	0.15	0.0066
MYO1F	-1.5605	199	0.01	0.0032	0.00098	0.0073	0.022	0.032
SH2B3	1.2914	200	0.01	0.0021	0.00069	0.017	0.022	0.068
CD27-AS1	1.1027	201	0.01	0.0014	0.0015	0.04	0.021	0.059
RP11-753H16.5	-0.7786	202	0.01	0.00032	0.00096	0.056	0.044	0.035
CTB-147N14.6	-0.8081	203	0.011	0.021	0.018	0.06	0.097	0.0073
WWP1	1.6039	204	0.011	0.0022	0.00082	0.014	0.021	0.092
RP13-516M14.10	-0.6661	205	0.011	0.013	0.022	0.082	0.12	0.0073
DUSP6	-1.5492	206	0.011	0.0029	0.001	0.012	0.019	0.12
BBS4	-1.0743	207.5	0.011	0.00087	0.00098	0.02	0.026	0.03
RP11-15L13.4	1.1288	207.5	0.011	0.0012	0.00083	0.023	0.034	0.068
RP11-415F23.4	-1.5436	209.5	0.011	0.19	0.072	0.2	0.013	0.45
RP13-1032I1.7	-0.606	209.5	0.011	0.035	0.041	0.1	0.17	0.0073
ETFDH	0.2375	211.5	0.011	0.47	0.4	0.47	0.7	0.0076
NDUFS2	-2.1772	211.5	0.011	0.017	0.0042	0.0046	0.023	0.039
CYB5R2	-1.2337	213	0.011	0.0025	0.0017	0.021	0.019	0.048
BCAT1	-1.7174	214	0.011	0.0063	0.0018	0.0072	0.016	0.12
STARD4	0.8462	215	0.012	0.042	0.00043	0.048	0.023	0.17
CTD-2373H9.5	-0.5247	216	0.012	0.19	0.15	0.15	0.3	0.0076
COQ10B	-1.4662	217.5	0.012	0.098	0.033	0.0061	0.1	0.012
DUSP18	-1.0552	217.5	0.012	0.0011	0.0011	0.021	0.026	0.041
AC133644.2	-1.0598	219	0.012	0.00065	0.0011	0.029	0.026	0.069
RP11-101E7.2	0.7871	220.5	0.012	0.13	0.077	0.059	0.21	0.0077
RP4-594I10.3	0.7236	220.5	0.012	0.00036	0.0014	0.069	0.049	0.1
GRIP1	1.5656	222	0.012	0.0028	0.00083	0.0079	0.028	0.051
RASGEF1A	-1.7144	223	0.013	0.0031	0.0013	0.013	0.017	0.15
CTD-2033D15.3	-0.8474	224	0.013	0.00042	0.0054	0.084	0.02	0.076
AE000661.37	0.8189	226.5	0.013	0.00038	0.0088	0.077	0.043	0.26
AKAP5	1.1885	226.5	0.013	0.0018	0.00054	0.015	0.033	0.046
RP11-319G9.4	1.7786	226.5	0.013	0.094	0.027	0.0049	0.08	0.077
RP11-415F23.3	-1.4141	226.5	0.013	0.19	0.055	0.17	0.014	0.42
HSP90AB1	-1.0514	229	0.013	0.002	0.0016	0.024	0.033	0.016
RP11-609N14.4	1.0189	230	0.013	0.0026	0.0013	0.023	0.05	0.017
SLC22A23	1.0186	231	0.013	0.0091	0.0034	0.025	0.053	0.0079
RP11-421F16.3	1.1867	232	0.013	0.0015	0.00096	0.025	0.037	0.061
NLRC3	1.5351	233	0.013	0.0032	0.0014	0.026	0.015	0.15
RP1-117B12.4	-0.8485	234.5	0.013	0.023	0.013	0.041	0.096	0.0081
SMG1	1.4967	234.5	0.013	0.052	0.017	0.0053	0.07	0.041
CTC-273B12.5	-1.5756	236	0.014	0.0061	0.0021	0.0067	0.03	0.025
LEF1-AS1	1.219	238	0.014	0.12	0.01	0.099	0.014	0.29
RP11-302F12.10	2.3336	238	0.014	0.021	0.0031	0.0054	0.025	0.065
TMEM69	0.6872	238	0.014	0.077	0.043	0.081	0.21	0.0081
EXOSC9	2.1349	240.5	0.014	0.005	0.0042	0.038	0.014	0.21
TMED10	0.7025	240.5	0.014	0.16	0.1	0.088	0.25	0.0082
TRRAP	-1.0968	242	0.014	0.0023	0.0018	0.023	0.026	0.063
TH2LCRR	1.2092	243	0.014	0.0027	0.0015	0.036	0.026	0.19
EAF1-AS1	-0.6804	244.5	0.015	0.00053	0.015	0.091	0.037	0.26
UNC93B1	-1.6722	244.5	0.015	0.047	0.015	0.0054	0.059	0.063
CAST	0.964	246.5	0.015	0.00072	0.0014	0.061	0.032	0.25
RP5-940J5.9	-0.7401	246.5	0.015	0.00058	0.11	0.12	0.021	0.15
RP11-488C13.5	-0.8466	248	0.015	0.00056	0.0014	0.037	0.044	0.061
RNFT1	-1.3458	249	0.015	0.02	0.0075	0.0056	0.054	0.023
RP11-347I19.8	1.208	250	0.015	0.0039	0.0025	0.047	0.022	0.091
FIGNL1	1.6451	251	0.015	0.004	0.0025	0.03	0.018	0.18
C9orf43	-0.7062	252	0.015	0.053	0.038	0.077	0.15	0.0091
ZMIZ1	-1.0466	253	0.016	0.002	0.0023	0.028	0.027	0.11
BRSK2	-1.3551	254	0.016	0.15	0.064	0.0095	0.14	0.011
CCPG1	0.4532	255	0.016	0.39	0.3	0.24	0.49	0.0094
C3orf52	1.1368	256	0.016	0.0055	0.0017	0.015	0.053	0.016
RP5-1180E21.4	0.9448	257	0.016	0.28	0.16	0.025	0.28	0.0094
RP11-787I22.3	1.0328	258	0.016	0.00086	0.0016	0.049	0.033	0.11
ATG9B	0.7985	259	0.016	0.17	0.11	0.052	0.19	0.0094
BTBD6	-1.21	260	0.016	0.0034	0.0013	0.015	0.032	0.034
VIM-AS1	-1.0091	261	0.016	0.0016	0.014	0.12	0.023	0.16
CSNK1D	-0.7324	262	0.017	0.00065	0.0039	0.09	0.057	0.023
DHX57	-1.681	263	0.017	0.0093	0.0033	0.0065	0.028	0.061
RP11-452L6.5	-0.6489	264.5	0.017	0.26	0.2	0.12	0.32	0.0096
RP3-341D10.1	1.9411	264.5	0.017	0.066	0.015	0.0061	0.055	0.066
TULP2	-1.0199	266	0.017	0.0067	0.0029	0.016	0.06	0.023
TMEM220	1.0922	267	0.017	0.0023	0.0012	0.024	0.041	0.08
RP11-101E13.5	1.3847	268.5	0.017	0.081	0.009	0.097	0.015	0.31
TOX2	1.8484	268.5	0.017	0.057	0.013	0.0062	0.057	0.066
C6orf25	-1.1437	270	0.017	0.0074	0.0032	0.019	0.043	0.012
CHD4	1.384	271.5	0.017	0.029	0.01	0.0062	0.063	0.061
RP11-727F15.9	-0.3199	271.5	0.017	0.19	0.25	0.44	0.36	0.0099
RP11-847H18.2	0.7369	273.5	0.018	0.03	0.024	0.089	0.13	0.01
STARD5	0.6275	273.5	0.018	0.00071	0.015	0.11	0.071	0.16
ADRBK1	-1.3376	275	0.018	0.064	0.027	0.0079	0.093	0.016
FN1	1.1968	276	0.018	0.005	0.0015	0.014	0.038	0.031
RP11-143K11.7	0.3705	277.5	0.018	0.21	0.2	0.33	0.41	0.01
RP4-803A2.1	-1.5586	277.5	0.018	0.022	0.0082	0.0063	0.048	0.042
PRH2	1.3506	279	0.018	0.0055	0.0016	0.01	0.041	0.045
THEMIS2	-1.4256	280	0.018	0.0067	0.0029	0.017	0.031	0.063
AC003075.4	-0.7288	282	0.018	0.019	0.024	0.087	0.094	0.01
CCDC109B	1.6971	282	0.018	0.025	0.0073	0.0063	0.047	0.08
DOCK4-AS1	-1.7012	282	0.018	0.0065	0.0033	0.031	0.016	0.21
FAM120A	-1.6382	284.5	0.018	0.081	0.024	0.0064	0.073	0.04
SCUBE3	0.9241	284.5	0.018	0.011	0.005	0.036	0.064	0.01
ITM2A	1.2408	286	0.018	0.0079	0.0023	0.012	0.05	0.026
RP11-381E24.4	-1.7707	287	0.018	0.012	0.0037	0.011	0.024	0.14
ITPRIPL2	-1.4073	288	0.018	0.008	0.0026	0.015	0.023	0.15
CHMP3	-1.4057	289	0.019	0.008	0.0034	0.014	0.028	0.1
CSF1R	-1.0918	290	0.019	0.0027	0.0013	0.017	0.039	0.064
AL132768.1	0.288	291	0.019	0.69	0.61	0.39	0.74	0.01
CEPT1	0.7294	292	0.019	0.00084	0.0021	0.077	0.073	0.16
PLEKHG6	-1.1045	293	0.019	0.005	0.0021	0.019	0.045	0.025
EMP3	-1.5702	294	0.019	0.0091	0.0027	0.0065	0.031	0.066
SKP1	0.7898	295	0.019	0.079	0.0021	0.07	0.024	0.21
RP11-1006G14.5	-1.1492	296.5	0.019	0.32	0.19	0.014	0.24	0.011
RPS6KA2	1.6499	296.5	0.019	0.026	0.009	0.0065	0.044	0.082
NPC2	1.807	298	0.019	0.012	0.0038	0.0082	0.027	0.11
FAM65A	-0.4026	299	0.019	0.37	0.31	0.25	0.45	0.011
DLEU1	-0.9206	300.5	0.019	0.0022	0.0038	0.046	0.028	0.15
IL10	-1.46	300.5	0.019	0.0087	0.003	0.0085	0.031	0.038
AC008063.2	1.0242	302	0.019	0.1	0.051	0.019	0.17	0.011
FBXW8	-1.1363	303	0.019	0.0083	0.0034	0.018	0.043	0.033
BAIAP2-AS1	1.6047	305.5	0.019	0.14	0.051	0.0067	0.12	0.067
LINC00656	-2.1157	305.5	0.019	0.0087	0.005	0.016	0.017	0.061
LPP	-1.1226	305.5	0.019	0.12	0.073	0.028	0.12	0.011
PZP	0.635	305.5	0.019	0.00086	0.029	0.12	0.1	0.19
FXR2	-0.93	308.5	0.02	0.077	0.045	0.032	0.14	0.011
RP11-69E11.4	-2.782	308.5	0.02	0.024	0.0069	0.075	0.017	0.25
AZI2	1.5698	310	0.02	0.0085	0.0038	0.015	0.04	0.07
SH3BGRL3	-1.2727	311	0.02	0.0055	0.0038	0.044	0.026	0.11
LIPE	1.2327	312	0.02	0.048	0.021	0.0068	0.074	0.036
RP11-298J20.3	-1.287	313	0.02	0.0053	0.004	0.041	0.023	0.13
ARPC5L	-2.0275	314	0.02	0.016	0.004	0.0068	0.027	0.09
SCAANT1	-1.704	315	0.02	0.01	0.004	0.01	0.032	0.12
ACSL1	-1.8688	316	0.02	0.026	0.0068	0.011	0.025	0.12
DTYMK	-1.28	317	0.021	0.0061	0.0041	0.035	0.026	0.13
MSC	-1.243	318	0.021	0.0087	0.0038	0.019	0.039	0.063
COX4I1	-0.4151	320	0.021	0.27	0.24	0.24	0.36	0.011
FBXL13	1.4155	320	0.021	0.055	0.019	0.0068	0.081	0.032
RP11-277P12.20	0.9781	320	0.021	0.00099	0.0059	0.085	0.033	0.3
RPRD1A	-1.2402	322	0.021	0.0093	0.0034	0.012	0.036	0.079
RP4-604A21.1	-2.1405	323	0.021	0.011	0.0051	0.021	0.018	0.15
RP11-797A18.3	-1.9121	324	0.022	0.0095	0.0044	0.015	0.022	0.097
TTC21A	-0.8464	325	0.022	0.0021	0.0045	0.092	0.033	0.21
NT5C2	1.2077	326	0.022	0.0049	0.0035	0.047	0.035	0.19
RP11-701H24.3	1.2626	327	0.022	0.0085	0.0026	0.012	0.051	0.034
GET4	-1.6849	328	0.022	0.0093	0.0047	0.019	0.024	0.16
CKMT2-AS1	1.2915	329	0.022	0.0065	0.0021	0.02	0.035	0.14
RP13-20L14.6	-1.9301	330	0.022	0.045	0.013	0.0072	0.046	0.082
AC017002.1	-1.1614	331	0.022	0.0069	0.0034	0.028	0.029	0.14
SMG7	-1.1828	332	0.022	0.0064	0.0035	0.032	0.035	0.07
SMARCA5-AS1	-0.3281	333	0.022	0.21	0.26	0.36	0.39	0.012
AC002456.2	-1.0877	334	0.023	0.0071	0.0027	0.022	0.028	0.17
RPL7L1	1.5862	335	0.023	0.012	0.004	0.0081	0.036	0.04
RP11-793H13.3	0.8055	336	0.023	0.0019	0.0029	0.052	0.057	0.056
GALM	-0.6394	337	0.023	0.054	0.047	0.094	0.15	0.012
CTD-3060P21.1	-0.4083	338.5	0.024	0.078	0.1	0.27	0.3	0.012
LINC01126	1.8265	338.5	0.024	0.11	0.032	0.0073	0.079	0.052
TP53BP1	0.8435	340	0.024	0.0027	0.003	0.048	0.055	0.13
LPIN2	-0.8038	341	0.024	0.0014	0.0035	0.094	0.045	0.028
APMAP	0.7826	342.5	0.024	0.032	0.02	0.075	0.1	0.012
RP1-278C19.8	1.3983	342.5	0.024	0.086	0.03	0.0074	0.095	0.037
ITPK1-AS1	-1.0918	344	0.024	0.0062	0.0051	0.045	0.036	0.14
RAPGEF1	-1.2372	345	0.024	0.011	0.0047	0.014	0.039	0.048
AC093818.1	0.8038	346	0.024	0.0022	0.0031	0.064	0.05	0.16
RP11-241M13.2	1.8558	347	0.024	0.021	0.0074	0.0074	0.034	0.058
ZNF232	1.2322	348	0.024	0.19	0.089	0.017	0.19	0.012
LRRTM2	-1.0814	349	0.024	0.0055	0.0037	0.033	0.038	0.13
RP11-417N10.4	-1.188	350	0.024	0.0085	0.0034	0.019	0.046	0.09
RMDN1	0.8475	351	0.025	0.002	0.0032	0.063	0.054	0.19
RP11-405L18.4	1.3543	352	0.025	0.014	0.0046	0.011	0.05	0.041
RP11-274B21.12	-1.3824	353	0.025	0.012	0.0035	0.0088	0.046	0.12
RP11-849N15.3	-1.5496	354	0.025	0.02	0.0082	0.011	0.046	0.02
PYM1	-0.6854	355	0.025	0.27	0.19	0.079	0.31	0.012
BYSL	1.0447	356	0.025	0.0057	0.0054	0.051	0.034	0.11
RP11-519G16.5	-1.0632	357	0.025	0.0056	0.0052	0.038	0.039	0.087
POLR2L	-1.2916	358	0.025	0.016	0.0076	0.021	0.051	0.028
AP3S2	-1.2542	359	0.025	0.009	0.0043	0.021	0.027	0.14
C1orf195	-1.5275	360	0.025	0.0081	0.0068	0.044	0.02	0.19
ASMTL	-1.8546	361	0.026	0.016	0.0056	0.0091	0.033	0.12
ACAD8	0.8357	362	0.026	0.0044	0.0056	0.06	0.067	0.021
C4orf33	-1.4939	363	0.026	0.012	0.006	0.016	0.041	0.091
LLNLR-307A6.1	-1.1668	364	0.026	0.028	0.012	0.013	0.083	0.014
AGBL3	1.2159	365	0.026	0.0098	0.0035	0.017	0.048	0.12
TRIP10	1.7181	366	0.026	0.012	0.0058	0.02	0.023	0.16
MAFF	-0.3815	368	0.026	0.55	0.48	0.34	0.58	0.013
SLC1A1	1.3245	368	0.026	0.088	0.031	0.008	0.12	0.066
TTN	0.5951	368	0.026	0.0015	0.11	0.13	0.09	0.32
HAVCR2	-1.549	370	0.026	0.017	0.0057	0.014	0.03	0.15
AIM1	0.8432	371	0.026	0.0028	0.0039	0.093	0.049	0.034
COA5	0.9576	372	0.026	0.0046	0.0029	0.039	0.05	0.13
TOM1L1	1.3264	373	0.026	0.0078	0.0051	0.049	0.04	0.18
PRKCZ	-0.2675	374.5	0.027	0.65	0.62	0.49	0.64	0.013
SLAMF8	1.7293	374.5	0.027	0.026	0.0081	0.0082	0.035	0.13
RP11-20B24.7	0.2814	376	0.027	0.67	0.61	0.38	0.63	0.013
TCEB3	1.3171	377	0.027	0.0095	0.0037	0.022	0.036	0.12
RP11-362A9.3	1.0043	378	0.027	0.0036	0.0036	0.043	0.051	0.13
ABCB4	1.0402	379.5	0.027	0.057	0.028	0.026	0.12	0.013
CTD-2313F11.1	0.5355	379.5	0.027	0.0017	0.0096	0.12	0.18	0.036
RP4-751H13.7	0.8939	381	0.028	0.005	0.0036	0.039	0.051	0.1
AC011747.3	-1.4487	382.5	0.028	0.014	0.0063	0.012	0.036	0.056
COPZ1	-0.9341	382.5	0.028	0.0038	0.0053	0.046	0.041	0.093
KLF6	-0.1414	384.5	0.028	0.74	0.74	0.68	0.7	0.013
RP11-124N14.3	-0.6017	384.5	0.028	0.0018	0.21	0.15	0.035	0.34
DENND4A	1.7735	386	0.028	0.013	0.0066	0.022	0.031	0.16
CDC42SE1	1.3027	387	0.028	0.011	0.0043	0.02	0.051	0.092
PARD6G-AS1	-2.0301	388.5	0.028	0.015	0.0075	0.014	0.025	0.12
TOX4	0.8046	388.5	0.028	0.0022	0.0037	0.064	0.068	0.12
AKAP7	0.9704	390	0.028	0.0052	0.0019	0.025	0.049	0.14
RP13-638C3.6	-1.5277	391	0.028	0.015	0.0066	0.015	0.039	0.082
RP3-402G11.25	-0.8448	392	0.028	0.0035	0.0047	0.041	0.051	0.035
AC002550.5	0.8596	393	0.029	0.081	0.042	0.043	0.16	0.013
HEMK1	-1.1004	394	0.029	0.0094	0.0044	0.024	0.04	0.1
RP1-30M3.5	1.245	395	0.029	0.0073	0.0029	0.023	0.045	0.11
RP13-890H12.2	-1.501	396	0.029	0.071	0.024	0.0086	0.088	0.085
P4HA2	-1.2266	397	0.029	0.0096	0.0048	0.023	0.033	0.09
GNRH1	-1.4382	398.5	0.029	0.0097	0.0052	0.028	0.022	0.17
RP11-217B7.2	-1.019	398.5	0.029	0.0045	0.0068	0.06	0.036	0.082
IL3RA	-0.4112	400	0.029	0.25	0.21	0.22	0.41	0.013
RP4-657D16.3	1.2813	401	0.029	0.011	0.0047	0.023	0.046	0.13
SERPINE1	-2.347	402	0.03	0.017	0.0059	0.019	0.022	0.16
MED17	1.0586	403.5	0.03	0.19	0.093	0.0089	0.18	0.079
PSMB7	-0.2428	403.5	0.03	0.48	0.49	0.49	0.56	0.014
FAM208A	0.7989	405	0.03	0.0041	0.0039	0.045	0.069	0.092
SLC25A4	1.1057	406	0.03	0.016	0.0054	0.02	0.061	0.023
RP11-850A17.1	-0.9414	407	0.03	0.072	0.04	0.029	0.13	0.014
SLC22A5	1.2424	408	0.03	0.015	0.0056	0.022	0.052	0.17
FAN1	-0.6346	409.5	0.031	0.0021	0.0069	0.11	0.076	0.068
SNORA26	1.2588	409.5	0.031	0.05	0.02	0.0092	0.087	0.024
KMT2C	-1.2102	412	0.031	0.15	0.054	0.18	0.022	0.38
RP11-461A8.1	-0.755	412	0.031	0.18	0.13	0.071	0.23	0.014
TCAF2	1.481	412	0.031	0.024	0.0082	0.0093	0.053	0.081
DNAJA2	1.5317	414.5	0.031	0.051	0.018	0.0094	0.06	0.1
RP11-809N8.2	-0.8508	414.5	0.031	0.0021	0.0087	0.11	0.043	0.18
EPN2-AS1	-1.0422	416.5	0.031	0.22	0.13	0.034	0.19	0.014
RP11-157E21.1	-2.0046	416.5	0.031	0.017	0.0072	0.032	0.022	0.2
C17orf100	1.3225	418	0.031	0.011	0.0038	0.024	0.044	0.22
WISP1	-1.5491	419	0.032	0.017	0.0077	0.011	0.039	0.079
UCP2	-1.0791	420	0.032	0.11	0.057	0.0097	0.13	0.086
ENTPD7	1.4382	421	0.032	0.017	0.0068	0.019	0.045	0.12
PTPRS	-1.296	422	0.032	0.016	0.0066	0.012	0.056	0.07
IKZF3	-1.4097	423	0.032	0.02	0.0078	0.015	0.043	0.11
RP11-374F3.5	1.1082	424	0.032	0.014	0.0047	0.019	0.062	0.05
MLF2	-1.7286	425.5	0.032	0.036	0.015	0.0099	0.052	0.088
SNN	-0.4955	425.5	0.032	0.077	0.091	0.17	0.23	0.014
AC139100.3	-1.3142	427	0.033	0.0091	0.0079	0.064	0.027	0.21
LRRC16B	-1.1143	428	0.033	0.089	0.045	0.014	0.12	0.024
RP11-379K17.12	0.9143	429	0.033	0.0034	0.008	0.1	0.045	0.33
CC2D1B	0.9022	430.5	0.033	0.1	0.057	0.043	0.16	0.015
RP1-257A7.4	-0.6567	430.5	0.033	0.0023	0.0054	0.088	0.057	0.25
RP11-656D10.6	1.2519	432	0.033	0.015	0.0055	0.013	0.06	0.052
UBAP2	-0.8113	433	0.033	0.005	0.0066	0.046	0.058	0.034
CCDC121	-1.2713	434	0.033	0.023	0.01	0.019	0.06	0.044
RAB3GAP1	-1.1706	435	0.033	0.11	0.061	0.012	0.1	0.024
FGR	-1.62	436.5	0.033	0.065	0.028	0.01	0.068	0.028
MSC-AS1	-0.8251	436.5	0.033	0.047	0.028	0.048	0.12	0.015
DNHD1	-0.8303	438	0.034	0.0045	0.0085	0.1	0.045	0.14
RP11-313P13.5	1.48	439	0.034	0.052	0.021	0.01	0.064	0.04
ADPRH	-1.8803	440	0.034	0.021	0.0085	0.019	0.025	0.16
RP5-1120P11.1	-0.6413	441	0.034	0.3	0.23	0.11	0.35	0.015
CTA-339C12.1	-1.1391	442	0.035	0.012	0.0072	0.036	0.043	0.17
RP11-102L12.2	0.6376	443	0.035	0.0064	0.0089	0.12	0.12	0.028
IRGQ	-1.2893	444	0.035	0.055	0.023	0.01	0.059	0.1
5S_rRNA	-1.6664	446	0.035	0.041	0.012	0.01	0.047	0.096
NHP2	-0.8337	446	0.035	0.1	0.065	0.049	0.17	0.015
RP1-134O19.3	-2.1909	446	0.035	0.022	0.013	0.042	0.023	0.23
AC093732.1	-0.9428	448	0.035	0.0077	0.0053	0.033	0.056	0.05
RP1-67K17.4	1.7312	449	0.035	0.022	0.0087	0.022	0.043	0.16
RP11-115C21.4	-1.8331	450	0.036	0.03	0.013	0.016	0.034	0.069
RPUSD3	-1.1057	451	0.036	0.025	0.012	0.02	0.069	0.022
RNF115	0.8355	452	0.036	0.0031	0.0051	0.062	0.071	0.088
AC067945.3	1.8423	453.5	0.036	0.036	0.01	0.014	0.037	0.15
LINC01122	-1.2328	453.5	0.036	0.057	0.027	0.013	0.092	0.025
IL21R-AS1	-0.7161	456	0.036	0.0027	0.0054	0.1	0.063	0.053
RAD21-AS1	0.6177	456	0.036	0.1	0.069	0.15	0.2	0.016
TSC22D3	1.9613	456	0.036	0.028	0.018	0.05	0.023	0.28
GPR161	1.6811	458	0.036	0.017	0.008	0.028	0.025	0.21
SNORA25	-0.5085	459	0.036	0.25	0.19	0.16	0.34	0.016
AC013429.5	-1.1974	460	0.036	0.024	0.011	0.015	0.069	0.038
SCYL3	0.9035	461	0.036	0.0078	0.0044	0.039	0.084	0.039
STARD13-AS	-1.5035	462	0.036	0.021	0.0096	0.016	0.048	0.12
CTB-4E7.1	1.4018	463.5	0.037	0.019	0.019	0.14	0.023	0.37
RP11-473M20.9	2.2236	463.5	0.037	0.055	0.012	0.011	0.047	0.12
A2ML1-AS1	1.3695	465.5	0.037	0.049	0.021	0.011	0.098	0.034
RP4-742J24.2	-0.7627	465.5	0.037	0.066	0.041	0.059	0.13	0.016
CTD-2540B15.11	-0.7541	467	0.037	0.0057	0.0098	0.11	0.041	0.29
TOR3A	-1.024	468	0.037	0.024	0.01	0.022	0.07	0.034
RP11-260E18.1	0.8471	469	0.037	0.0061	0.0053	0.043	0.059	0.053
RP11-30L3.2	0.33	470	0.037	0.51	0.43	0.35	0.63	0.016
NSD1	-0.906	471	0.038	0.0086	0.0085	0.052	0.051	0.14
PSTPIP1	-1.204	472	0.038	0.21	0.1	0.016	0.18	0.027
RP11-650L12.1	-0.3111	473	0.038	0.61	0.55	0.4	0.66	0.016
AC116366.6	0.6957	474.5	0.038	0.0083	0.013	0.097	0.092	0.018
DYRK3	-1.9975	474.5	0.038	0.035	0.012	0.017	0.037	0.15
RP5-1099D15.1	1.3984	476	0.038	0.023	0.01	0.021	0.05	0.12
MTHFD1	0.7785	477	0.038	0.0035	0.0055	0.06	0.073	0.11
DHODH	1.1769	478.5	0.038	0.014	0.0061	0.036	0.048	0.1
RP5-1092A3.4	1.7168	478.5	0.038	0.028	0.01	0.02	0.042	0.17
CTD-2528A14.5	-1.0714	480	0.038	0.013	0.01	0.069	0.038	0.25
RP11-54A4.2	-1.5645	481	0.038	0.027	0.02	0.031	0.044	0.056
MAK	1.2164	482	0.038	0.02	0.0091	0.03	0.058	0.16
DNAH3	1.6894	483	0.038	0.038	0.014	0.011	0.049	0.099
CDC42SE2	0.8426	484	0.038	0.004	0.0058	0.066	0.052	0.25
RP11-15I20.1	-0.6628	485	0.039	0.0043	0.0081	0.09	0.087	0.039
CACNB2	0.8294	486	0.039	0.0056	0.0056	0.048	0.071	0.047
PITPNB	-0.5323	487.5	0.039	0.36	0.29	0.16	0.41	0.016
RP11-1081L13.4	-1.1515	487.5	0.039	0.31	0.17	0.011	0.24	0.04
ARL3	-0.9574	489.5	0.039	0.014	0.0076	0.039	0.052	0.17
ZNF575	-1.1072	489.5	0.039	0.011	0.01	0.067	0.044	0.13
RP11-10L12.1	-0.896	491	0.04	0.0081	0.0058	0.04	0.056	0.17
TOE1	-0.573	492	0.04	0.25	0.2	0.15	0.31	0.017
ZCCHC6	1.1258	493	0.04	0.013	0.0047	0.025	0.064	0.074
RP1-149A16.3	-1.1215	494	0.04	0.018	0.0094	0.031	0.053	0.12
ZNF44	1.0901	495	0.04	0.015	0.0068	0.033	0.045	0.18
FYB	1.4257	496	0.04	0.024	0.011	0.021	0.049	0.08
PTPRC	0.7827	497	0.04	0.25	0.16	0.05	0.27	0.017
PRC1	1.0543	498	0.041	0.018	0.0068	0.024	0.08	0.051
RP11-317B3.2	1.3827	499	0.041	0.023	0.009	0.013	0.054	0.069
FOXJ2	1.0681	500.5	0.041	0.34	0.2	0.011	0.26	0.03
PKIA-AS1	0.899	500.5	0.041	0.016	0.011	0.058	0.082	0.017
SCAF11	0.9256	502	0.041	0.022	0.0092	0.032	0.11	0.021
M1AP	-1.1414	503	0.041	0.031	0.017	0.024	0.07	0.048
MMS19	0.7379	504	0.041	0.0044	0.0063	0.064	0.077	0.13
TMOD3	1.0866	505	0.042	0.016	0.0059	0.027	0.065	0.13
RP11-400L8.2	-0.431	506	0.042	0.23	0.2	0.21	0.37	0.017
RP13-36G14.4	1.3598	507	0.042	0.016	0.0096	0.044	0.046	0.21
CTD-2525I3.8	-1.2362	508	0.042	0.023	0.012	0.021	0.04	0.14
ATXN2	-1.4741	509	0.042	0.016	0.011	0.077	0.035	0.25
RP13-516M14.2	-1.6487	510	0.042	0.06	0.022	0.011	0.066	0.082
DHDDS	1.0463	511	0.042	0.014	0.0061	0.037	0.056	0.2
MIR4305	-1.0317	512	0.043	0.24	0.13	0.032	0.2	0.017
CTD-2055G21.1	-1.7611	513	0.043	0.029	0.012	0.012	0.042	0.085
CTSL	-1.5262	514	0.043	0.024	0.013	0.027	0.032	0.18
C1orf145	-1.3067	515	0.043	0.062	0.028	0.012	0.087	0.036
MRPL20	1.1219	516	0.043	0.038	0.014	0.015	0.094	0.03
USF3	0.7604	517	0.043	0.027	0.016	0.065	0.14	0.017
SMG6	-0.7707	518.5	0.043	0.0057	0.011	0.097	0.072	0.042
TMEM181	0.8739	518.5	0.043	0.0098	0.011	0.084	0.056	0.067
DNM1L	0.6344	520.5	0.043	0.0053	0.0068	0.094	0.11	0.19
TTC28	1.1173	520.5	0.043	0.074	0.037	0.019	0.11	0.019
PPP2R5A	0.8445	522	0.043	0.13	0.07	0.046	0.22	0.017
BBS1	1.0121	523	0.043	0.013	0.0049	0.033	0.058	0.17
PAF1	0.1619	524.5	0.043	0.74	0.69	0.69	0.75	0.017
TMEM200B	0.6128	524.5	0.043	0.0035	0.0088	0.13	0.12	0.1
RP11-79M19.2	-1.0873	526	0.044	0.017	0.012	0.059	0.05	0.18
AC007038.7	1.7433	527.5	0.044	0.024	0.011	0.027	0.047	0.16
OR2B11	-1.1561	527.5	0.044	0.017	0.0092	0.033	0.058	0.079
IGF2BP2-AS1	-1.0744	529	0.044	0.043	0.02	0.019	0.086	0.027
RP11-114F3.4	-0.7815	530	0.044	0.0055	0.01	0.063	0.058	0.056
SSBP3-AS1	1.2143	531	0.044	0.013	0.0065	0.039	0.057	0.14
XPO4	0.7291	532	0.044	0.088	0.053	0.09	0.19	0.018
CASK-AS1	1.2202	533	0.044	0.012	0.0051	0.034	0.059	0.096
RP11-989F5.1	1.2155	534	0.045	0.025	0.0096	0.016	0.068	0.083
HMGXB3	-0.866	535.5	0.045	0.085	0.053	0.054	0.15	0.018
TXNIP	1.3416	535.5	0.045	0.096	0.05	0.012	0.092	0.088
LINC01314	-1.4281	537	0.045	0.026	0.013	0.02	0.055	0.15
AC007319.1	-1.2994	538.5	0.045	0.026	0.012	0.026	0.055	0.15
RP11-379H18.1	-1.8896	538.5	0.045	0.017	0.0085	0.036	0.026	0.18
GBP5	1.7244	541	0.045	0.025	0.021	0.05	0.026	0.24
KLF3-AS1	-0.4333	541	0.045	0.21	0.19	0.21	0.36	0.018
RP11-810P12.7	-1.367	541	0.045	0.043	0.02	0.012	0.083	0.11
ATG2B	-1.1034	543.5	0.045	0.067	0.034	0.018	0.1	0.031
INE2	0.8623	543.5	0.045	0.0087	0.0072	0.065	0.063	0.18
PYGB	-0.8558	545	0.045	0.012	0.013	0.06	0.069	0.052
SAMD11	-0.4037	546	0.046	0.33	0.29	0.25	0.43	0.018
CTD-2547L24.4	1.1026	547	0.046	0.018	0.0064	0.021	0.071	0.15
DRC3	-0.7245	548	0.046	0.0058	0.012	0.076	0.07	0.045
TYMP	-1.4073	549	0.046	0.044	0.021	0.012	0.08	0.099
SIN3A	0.9849	550	0.046	0.057	0.029	0.035	0.16	0.018
EPHA1	-0.9168	551	0.046	0.0073	0.014	0.14	0.044	0.18
LINC01353	-0.8959	552	0.046	0.024	0.013	0.035	0.064	0.15
RP11-104H15.8	-1.2115	553	0.046	0.16	0.077	0.016	0.15	0.032
RPS6	1.1502	554	0.047	0.013	0.0073	0.049	0.059	0.14
SUN2	-0.701	555	0.047	0.0041	0.0076	0.11	0.062	0.14
ELAVL1	0.7475	556.5	0.047	0.26	0.17	0.062	0.3	0.018
RP11-750H9.5	-2.0424	556.5	0.047	0.026	0.022	0.056	0.027	0.15
TMEM52B	-0.7213	558	0.047	0.015	0.0081	0.039	0.059	0.25
RP11-192M23.1	1.1224	559	0.047	0.15	0.069	0.012	0.17	0.034
41889	0.776	560.5	0.047	0.074	0.037	0.057	0.18	0.019
NOSIP	1.2269	560.5	0.047	0.12	0.056	0.012	0.11	0.066
ATM	0.7031	562.5	0.048	0.0084	0.011	0.073	0.11	0.045
CTD-3126B10.1	-0.7954	562.5	0.048	0.0051	0.0094	0.092	0.059	0.12
RP11-391L3.5	-0.8689	564	0.048	0.0078	0.0077	0.045	0.066	0.068
PRPF8	-1.0543	565	0.048	0.16	0.085	0.031	0.17	0.019
CTD-2140B24.6	1.346	566	0.048	0.028	0.014	0.035	0.063	0.19
C16orf70	1.3509	567	0.048	0.038	0.016	0.013	0.085	0.045
CTB-109A12.1	0.8134	568	0.048	0.0092	0.0078	0.056	0.072	0.18
FANCF	0.6254	569	0.048	0.21	0.14	0.1	0.35	0.019
ITGA2	0.9637	570	0.048	0.011	0.0056	0.043	0.074	0.088
RIN3	-1.6464	571	0.049	0.028	0.014	0.014	0.054	0.11
SEPT4-AS1	-1.2606	572	0.049	0.045	0.02	0.013	0.069	0.04
LRRC39	1.3722	573	0.049	0.012	0.014	0.093	0.035	0.28
RP11-486I11.2	-1.084	574	0.049	0.22	0.12	0.02	0.21	0.021
CCDC39	0.7242	575.5	0.049	0.0042	0.023	0.12	0.075	0.35
CTD-2287O16.5	-0.1473	575.5	0.049	0.73	0.73	0.67	0.71	0.019
TMED5	-0.7512	577	0.049	0.012	0.014	0.053	0.077	0.037
AC069213.4	-1.1496	578	0.049	0.03	0.013	0.019	0.06	0.1
KDM8	0.8751	579	0.049	0.2	0.12	0.052	0.23	0.019
ZNF333	-0.7031	580	0.049	0.0054	0.01	0.11	0.061	0.28
L3MBTL2	-1.2922	581	0.05	0.039	0.018	0.021	0.07	0.06
SPG21	-0.778	582.5	0.05	0.12	0.078	0.061	0.19	0.019
STAU1	1.1367	582.5	0.05	0.17	0.072	0.013	0.19	0.11
SCARNA20	-1.9844	584	0.05	0.048	0.014	0.025	0.041	0.15
ETV6	-0.9992	585	0.05	0.072	0.039	0.025	0.11	0.02
AMZ1	-0.7918	586	0.05	0.0099	0.014	0.081	0.074	0.056
CARD8-AS1	0.9431	587	0.05	0.02	0.0075	0.038	0.071	0.2
AC007163.3	-0.9937	588	0.051	0.021	0.01	0.04	0.048	0.2
ARL13A	1.2047	589	0.051	0.048	0.02	0.013	0.096	0.034
NEK5	1.3203	590	0.051	0.04	0.018	0.015	0.086	0.05
CTD-3032J10.2	-0.5332	591.5	0.051	0.0043	0.034	0.16	0.11	0.082
TPCN1	-0.7223	591.5	0.051	0.012	0.015	0.064	0.1	0.02
STARD7-AS1	-0.8207	593	0.051	0.013	0.013	0.056	0.075	0.062
CTD-2213F21.2	1.128	594	0.051	0.038	0.015	0.019	0.09	0.043
CTD-2283N19.1	-0.6171	595	0.051	0.41	0.31	0.12	0.37	0.02
BTBD19	-1.2099	596	0.051	0.031	0.019	0.038	0.062	0.099
RP5-1120P11.3	-1.8773	597	0.051	0.052	0.014	0.03	0.041	0.17
TRGV4	1.377	598	0.052	0.031	0.014	0.032	0.054	0.21
MTMR2	0.8537	599	0.052	0.009	0.0088	0.057	0.09	0.11
LUC7L3	0.9804	600	0.052	0.034	0.017	0.055	0.072	0.02
AC016831.7	-0.8835	601.5	0.052	0.17	0.037	0.19	0.029	0.29
DPM1	-0.8873	601.5	0.052	0.34	0.21	0.056	0.31	0.02
RP13-270P17.2	-0.7666	603	0.052	0.013	0.015	0.067	0.061	0.23
DNAL1	-1.3518	604	0.052	0.18	0.097	0.016	0.13	0.034
PATZ1	1.1618	605	0.052	0.022	0.011	0.046	0.054	0.15
PPP1R15A	-1.3961	606.5	0.052	0.026	0.023	0.088	0.029	0.3
UNC45A	0.6409	606.5	0.052	0.058	0.037	0.1	0.18	0.02
CTC-453G23.5	0.9422	608	0.052	0.021	0.012	0.068	0.063	0.098
AL365181.2	0.6253	609	0.053	0.0069	0.009	0.093	0.12	0.13
SLC35F1	-1.9617	610	0.053	0.032	0.013	0.035	0.037	0.16
CD63	-1.4502	611	0.053	0.052	0.021	0.013	0.07	0.14
RP11-435D7.3	-1.3619	612	0.053	0.033	0.018	0.036	0.047	0.17
CPVL	-0.9862	613	0.053	0.021	0.011	0.03	0.084	0.081
CERKL	0.7622	614.5	0.053	0.0048	0.08	0.14	0.055	0.4
LONP1	-0.5259	614.5	0.053	0.28	0.23	0.15	0.38	0.02
TRDMT1	-0.8853	616	0.053	0.022	0.012	0.043	0.051	0.21
RP11-358B23.1	-1.0499	617	0.054	0.042	0.021	0.019	0.093	0.049
TIAM2	1.3547	618	0.054	0.023	0.014	0.049	0.063	0.17
GSDMD	-1.4358	619	0.054	0.053	0.022	0.018	0.074	0.065
MORC2-AS1	0.4505	620	0.054	0.11	0.13	0.29	0.27	0.021
ZBTB20-AS2	0.9885	621	0.054	0.036	0.017	0.042	0.091	0.078
GAPDH	-1.2381	622	0.054	0.03	0.019	0.04	0.061	0.16
RP4-800G7.3	0.9277	623	0.054	0.023	0.01	0.03	0.095	0.083
CTB-114C7.4	-0.8226	624	0.055	0.034	0.017	0.035	0.069	0.18
RP11-56B16.4	1.0209	625.5	0.055	0.12	0.0098	0.11	0.03	0.36
RPTOR	-0.6466	625.5	0.055	0.4	0.34	0.14	0.31	0.021
RP11-386I23.1	1.2152	627	0.055	0.025	0.013	0.04	0.066	0.15
FOXP4-AS1	-0.9345	628	0.055	0.03	0.018	0.049	0.084	0.047
RP11-713M15.1	-1.0819	629	0.055	0.016	0.016	0.078	0.04	0.2
AC007182.6	-0.8388	630	0.055	0.023	0.016	0.049	0.11	0.027
HMBS	-0.0968	631	0.055	0.79	0.77	0.66	0.88	0.021
RP3-412A9.16	-1.621	632	0.056	0.1	0.031	0.014	0.093	0.087
AC004593.3	-0.695	633	0.056	0.01	0.016	0.099	0.061	0.31
A2M	0.5671	634.5	0.056	0.0051	0.14	0.17	0.13	0.35
SLC43A3	-0.9633	634.5	0.056	0.2	0.14	0.051	0.19	0.021
PSMC5	-0.5979	636	0.056	0.0093	0.016	0.13	0.11	0.051
RP11-23P13.6	-0.5607	637	0.056	0.062	0.072	0.15	0.18	0.021
XXbac-BPG294E21.9	1.232	638	0.056	0.035	0.02	0.033	0.065	0.12
SPEF2	0.8954	639	0.057	0.036	0.017	0.038	0.13	0.025
RP1-286D6.5	-0.8464	641	0.057	0.036	0.021	0.039	0.12	0.034
RP11-805J14.5	-0.7703	641	0.057	0.017	0.024	0.096	0.078	0.028
ZNF106	1.056	641	0.057	0.027	0.012	0.03	0.082	0.092
IGF2BP3	0.7715	643	0.057	0.061	0.032	0.062	0.16	0.022
DPYD-AS2	0.9246	644	0.057	0.014	0.0065	0.051	0.074	0.15
RPS6KB1	-0.8227	645	0.057	0.18	0.13	0.083	0.2	0.022
AL121897.1	-1.4804	646	0.057	0.16	0.071	0.014	0.12	0.061
RUNX1	-1.0734	647	0.057	0.024	0.014	0.043	0.052	0.18
ERO1B	-0.9524	648	0.057	0.014	0.029	0.12	0.034	0.31
RNF24	-0.2293	649	0.058	0.34	0.39	0.46	0.55	0.022
RP11-351O1.3	1.6273	650	0.058	0.047	0.017	0.018	0.061	0.12
RP3-329E20.2	-0.7469	651.5	0.058	0.021	0.019	0.059	0.1	0.022
YPEL3	-1.3729	651.5	0.058	0.14	0.054	0.014	0.11	0.069
FAM98B	0.8879	653.5	0.058	0.028	0.013	0.045	0.099	0.071
PDCD6IP	-1.3594	653.5	0.058	0.048	0.02	0.017	0.066	0.074
MID1IP1-AS1	-1.5718	655	0.058	0.037	0.018	0.031	0.039	0.16
CACYBP	0.2174	656	0.058	0.36	0.37	0.55	0.6	0.022
STK24	-1.5571	657	0.059	0.049	0.023	0.014	0.065	0.1
RP11-17M16.2	-0.8165	658	0.059	0.034	0.02	0.044	0.099	0.034
STAT6	-1.0695	659	0.059	0.014	0.018	0.088	0.051	0.14
FAM193A	-1.5063	660	0.059	0.038	0.017	0.028	0.06	0.21
DIS3L	1.3005	661	0.059	0.037	0.02	0.043	0.076	0.19
CTD-2541J13.2	0.7145	662	0.059	0.024	0.017	0.063	0.15	0.054
RP4-548D19.3	-0.7782	663	0.059	0.023	0.016	0.049	0.097	0.082
RNF213	-0.9131	664	0.059	0.015	0.011	0.051	0.068	0.098
AC009518.8	0.5464	665	0.059	0.28	0.2	0.16	0.38	0.023
RP11-305E17.4	-1.2588	666	0.059	0.082	0.033	0.015	0.078	0.092
NAA38	-0.9114	667	0.059	0.014	0.011	0.048	0.069	0.11
SMPD3	1.1703	668	0.06	0.038	0.016	0.019	0.08	0.091
AL662797.1	-0.9493	669.5	0.06	0.076	0.049	0.052	0.14	0.023
FAF2	-1.1523	669.5	0.06	0.091	0.046	0.015	0.1	0.12
TRGV3	1.2929	671	0.06	0.038	0.017	0.032	0.069	0.21
PRG4	0.5755	672.5	0.06	0.0072	0.011	0.13	0.15	0.12
TCOF1	-0.5301	672.5	0.06	0.0083	0.1	0.21	0.095	0.04
RP11-488C13.6	-0.785	674	0.06	0.013	0.02	0.086	0.085	0.066
ANXA9	1.0719	675	0.06	0.026	0.017	0.075	0.064	0.23
C11orf57	0.1842	676	0.06	0.48	0.46	0.6	0.7	0.023
RP4-680D5.8	0.6306	677	0.06	0.15	0.094	0.11	0.29	0.023
CTD-2002J20.1	-0.7559	678	0.061	0.014	0.03	0.17	0.054	0.3
AC016292.1	-1.2578	679	0.061	0.038	0.024	0.041	0.072	0.18
ANGPTL1	0.686	680	0.061	0.0081	0.011	0.11	0.15	0.17
RAVER2	-0.7828	681	0.061	0.015	0.069	0.21	0.044	0.35
CTC-550B14.6	-1.5316	682	0.061	0.056	0.026	0.026	0.067	0.058
STAT1	0.6538	683	0.061	0.0079	0.011	0.1	0.12	0.07
SNHG12	-1.8586	684	0.061	0.074	0.019	0.019	0.056	0.12
41892	0.1196	685	0.061	0.78	0.73	0.82	0.82	0.023
ITPR3	1.0083	686	0.061	0.042	0.022	0.023	0.081	0.085
PDK1	1.0678	687.5	0.062	0.082	0.041	0.024	0.14	0.034
ZC3H14	0.6961	687.5	0.062	0.0084	0.011	0.088	0.12	0.2
RP11-409K20.6	-1.2568	689.5	0.062	0.029	0.03	0.097	0.033	0.29
TINF2	0.6167	689.5	0.062	0.22	0.16	0.13	0.27	0.023
RP11-930P14.2	1.0913	691	0.062	0.19	0.1	0.024	0.16	0.024
LINC00452	-1.6162	692	0.062	0.026	0.019	0.2	0.042	0.5
ARHGEF6	1.3242	693	0.062	0.055	0.025	0.015	0.088	0.065
ZSWIM5	-0.4739	694	0.062	0.43	0.37	0.23	0.45	0.023
CASP6	0.7627	695	0.062	0.015	0.011	0.059	0.1	0.11
LINC00476	1.4292	696	0.063	0.042	0.019	0.025	0.061	0.16
MIR3661	-0.5837	697	0.063	0.0062	0.012	0.12	0.09	0.14
CTC-559E9.6	0.7169	698	0.063	0.018	0.017	0.077	0.12	0.058
CTC-428H11.2	0.7386	699	0.063	0.0078	0.011	0.094	0.093	0.18
DLG3-AS1	0.9326	700.5	0.063	0.3	0.17	0.015	0.25	0.11
VIPR1-AS1	0.6971	700.5	0.063	0.044	0.045	0.14	0.12	0.023
RP11-138A9.2	-0.7364	702	0.063	0.016	0.11	0.23	0.042	0.31
ZNF549	0.9353	703	0.063	0.021	0.01	0.055	0.071	0.12
SRI	1.0885	704	0.063	0.058	0.026	0.019	0.12	0.042
ZNF646	-1.267	705	0.063	0.04	0.02	0.027	0.078	0.1
TMA16	1.0116	706	0.063	0.027	0.012	0.035	0.099	0.13
RP11-166P13.4	-0.2763	707	0.063	0.4	0.41	0.43	0.5	0.024
TUBB	-1.0847	708	0.064	0.038	0.023	0.035	0.089	0.15
CTD-3137H5.5	-1.0459	709	0.064	0.041	0.023	0.035	0.087	0.11
GPR182	1.1412	710	0.064	0.058	0.026	0.015	0.1	0.075
RP3-355L5.3	-1.181	711	0.064	0.028	0.019	0.047	0.062	0.16
RP11-463I20.1	0.6446	712	0.064	0.0098	0.012	0.11	0.11	0.28
C9orf131	-0.6082	713.5	0.064	0.0064	0.015	0.13	0.092	0.17
RHOH	0.6893	713.5	0.064	0.13	0.078	0.08	0.25	0.024
AC005083.1	-1.3211	715.5	0.065	0.086	0.042	0.015	0.08	0.1
SMAD1-AS2	0.3748	715.5	0.065	0.54	0.45	0.28	0.64	0.024
LGALS8-AS1	-0.2858	717	0.065	0.29	0.34	0.41	0.44	0.024
CEP85	-0.8287	718	0.065	0.027	0.024	0.076	0.09	0.075
AC068580.6	-0.8678	719	0.065	0.011	0.02	0.17	0.056	0.21
NEK4	0.909	720	0.065	0.025	0.014	0.066	0.096	0.06
RP11-46I1.2	1.3276	721	0.065	0.15	0.062	0.015	0.15	0.059
RP11-271K11.5	-1.2379	722	0.065	0.096	0.046	0.017	0.097	0.042
RP3-455J7.4	0.9971	723	0.065	0.05	0.024	0.023	0.11	0.059
ZNF473	1.113	724	0.065	0.055	0.025	0.023	0.11	0.055
FBXL6	-1.134	725	0.066	0.099	0.049	0.018	0.14	0.043
RP11-126O1.5	-0.5142	726	0.066	0.24	0.19	0.16	0.33	0.024
WBP1L	-1.2067	727	0.066	0.055	0.033	0.039	0.078	0.046
PPIL2	0.7148	728	0.066	0.011	0.012	0.085	0.094	0.22
RP11-545I5.3	0.883	729	0.066	0.014	0.02	0.13	0.074	0.35
ATP11A-AS1	-1.2364	730	0.066	0.037	0.024	0.047	0.067	0.2
ZNF140	0.9046	731	0.066	0.045	0.02	0.038	0.13	0.026
C17orf97	1.2204	732	0.066	0.097	0.042	0.015	0.12	0.11
TSTD2	0.8801	733	0.067	0.039	0.015	0.021	0.092	0.15
P2RY8	-0.9334	734	0.067	0.048	0.026	0.041	0.11	0.056
SRSF9	0.5835	735	0.067	0.0084	0.012	0.13	0.15	0.16
AC245407.1	-0.7283	736.5	0.067	0.018	0.021	0.075	0.055	0.25
NCOA3	-0.713	736.5	0.067	0.011	0.019	0.15	0.074	0.22
AC026803.1	-0.6519	738	0.067	0.029	0.31	0.27	0.035	0.54
PLK3	-1.3675	739	0.067	0.053	0.028	0.023	0.078	0.092
AC096574.4	-0.484	740	0.067	0.15	0.15	0.2	0.26	0.024
BRI3	-1.3512	741	0.067	0.044	0.023	0.018	0.072	0.092
CTD-2033A16.1	-1.1586	742	0.068	0.12	0.071	0.027	0.11	0.034
RP11-239C9.1	-0.9297	743	0.068	0.051	0.033	0.059	0.1	0.086
PLPP6	1.3849	744	0.068	0.045	0.021	0.034	0.053	0.21
ERVW-1	0.4841	745	0.068	0.37	0.29	0.16	0.41	0.025
CARNS1	-1.2797	746	0.068	0.033	0.023	0.049	0.058	0.15
RP11-642A1.1	-0.7274	747	0.068	0.01	0.017	0.11	0.075	0.14
FBXO31	1.3318	748.5	0.068	0.076	0.031	0.016	0.095	0.11
UBE2L3	0.3116	748.5	0.068	0.38	0.33	0.42	0.51	0.025
EDC3	-0.697	751	0.068	0.056	0.04	0.08	0.16	0.025
MIR6723	-0.5587	751	0.068	0.29	0.39	0.33	0.036	0.68
RP11-10L12.2	-0.5326	751	0.068	0.0071	0.024	0.16	0.11	0.18
COCH	1.0587	753	0.069	0.028	0.019	0.081	0.076	0.26
AC137932.4	-0.8291	754	0.069	0.016	0.029	0.13	0.058	0.23
RP11-159M11.2	-1.0963	755	0.069	0.045	0.028	0.046	0.094	0.19
KMT2D	-1.2141	756	0.069	0.098	0.044	0.016	0.1	0.067
CALHM2	1.5596	757	0.069	0.079	0.025	0.016	0.074	0.15
CTC-571O20.1	1.1086	758	0.069	0.072	0.036	0.016	0.1	0.045
NCAPD3	-0.2356	759	0.07	0.35	0.4	0.46	0.55	0.025
ERP44	1.0092	760	0.07	0.032	0.015	0.045	0.096	0.15
PRR5L	-1.1635	761	0.07	0.06	0.033	0.023	0.097	0.088
PDCD11	-1.2295	762	0.07	0.046	0.026	0.028	0.086	0.14
RP11-479O9.3	1.6239	763	0.07	0.047	0.022	0.036	0.058	0.22
TMBIM1	-1.3113	764	0.07	0.033	0.02	0.05	0.051	0.18
CTD-2524L6.3	0.4379	765	0.07	0.14	0.14	0.26	0.35	0.025
SIK2	0.817	766	0.07	0.034	0.017	0.055	0.11	0.073
RP11-449J21.5	0.7773	767	0.071	0.022	0.015	0.073	0.1	0.064
RP5-1113E3.3	0.4882	768	0.071	0.24	0.16	0.17	0.4	0.025
DKC1	-0.8425	769	0.071	0.028	0.021	0.063	0.088	0.08
AC004893.11	-0.5605	770	0.071	0.0095	0.023	0.16	0.12	0.045
GALNT10	1.2692	771	0.071	0.046	0.019	0.019	0.079	0.15
NMI	1.8017	772.5	0.071	0.074	0.032	0.022	0.092	0.066
TSPAN18	-1.1104	772.5	0.071	0.037	0.022	0.051	0.07	0.22
RP11-1399P15.1	-1.0076	774	0.071	0.049	0.027	0.046	0.1	0.097
STAG2	0.9771	775	0.071	0.05	0.025	0.038	0.11	0.083
AC015969.3	-0.7805	776	0.071	0.053	0.031	0.05	0.12	0.042
IDI1	-1.0213	777	0.071	0.063	0.033	0.018	0.089	0.072
KIAA0895	-0.8667	778.5	0.071	0.14	0.086	0.044	0.19	0.025
MIR4435-2HG	-1.1753	778.5	0.071	0.095	0.045	0.016	0.13	0.15
LAIR1	-1.2018	780	0.072	0.048	0.022	0.022	0.073	0.17
DNAJC16	0.7707	781	0.072	0.019	0.014	0.078	0.078	0.24
SLC3A1	0.7067	782	0.072	0.01	0.013	0.11	0.11	0.24
IL7R	1.2287	783	0.072	0.03	0.028	0.12	0.037	0.3
RP11-6O2.4	0.6382	784	0.072	0.1	0.079	0.16	0.15	0.025
RP11-533O20.2	1.2304	785.5	0.072	0.033	0.019	0.053	0.058	0.16
RP11-732A19.9	-0.7904	785.5	0.072	0.016	0.023	0.094	0.077	0.11
HMHA1	-1.0731	787	0.072	0.062	0.04	0.046	0.11	0.051
RP11-815J21.3	-0.8105	788	0.072	0.013	0.024	0.12	0.06	0.21
WARS2	1.1923	789	0.072	0.065	0.032	0.021	0.098	0.062
LTBP2	0.952	790.5	0.072	0.038	0.017	0.038	0.12	0.097
RP11-12J10.4	-0.7917	790.5	0.072	0.033	0.023	0.062	0.12	0.03
NAPSA	1.2388	792.5	0.073	0.077	0.034	0.017	0.11	0.084
SLX4	-1.5228	792.5	0.073	0.035	0.032	0.077	0.037	0.21
SVBP	-1.7925	794	0.073	0.044	0.024	0.052	0.042	0.22
CHN2	-0.9159	795.5	0.073	0.018	0.024	0.094	0.06	0.13
PDCD4	1.114	795.5	0.073	0.02	0.012	0.058	0.087	0.1
IVNS1ABP	1.0434	797	0.073	0.081	0.041	0.028	0.12	0.03
LCA5L	1.2576	798	0.073	0.048	0.026	0.038	0.091	0.17
CTD-2349P21.9	0.5671	799.5	0.073	0.0079	0.014	0.14	0.15	0.19
RP11-10J21.5	-0.8684	799.5	0.073	0.13	0.078	0.052	0.18	0.026
RP11-327P2.5	1.3225	801	0.074	0.053	0.023	0.025	0.077	0.18
SWT1	-0.524	802	0.074	0.02	0.032	0.18	0.14	0.031
ARAP1-AS2	-0.6203	803	0.074	0.0082	0.015	0.11	0.12	0.066
FAM219B	0.8164	804	0.074	0.048	0.025	0.06	0.13	0.026
TRAPPC2L	-1.0222	805	0.074	0.049	0.029	0.036	0.1	0.14
AC096558.1	0.5747	806.5	0.074	0.01	0.014	0.14	0.17	0.16
PPCDC	-1.0867	806.5	0.074	0.11	0.068	0.028	0.12	0.044
SLC23A1	0.097	808	0.074	0.74	0.7	0.79	0.85	0.026
HIBCH	-1.8131	809	0.074	0.068	0.023	0.041	0.047	0.19
KCNJ15	-1.5746	810	0.074	0.049	0.028	0.045	0.053	0.17
TAOK3	-1.0421	811	0.075	0.11	0.062	0.029	0.14	0.032
CARD8	0.2915	812.5	0.075	0.52	0.44	0.42	0.61	0.026
LRRC29	-1.5055	812.5	0.075	0.15	0.058	0.017	0.13	0.095
TP53I11	1.1985	814	0.075	0.039	0.023	0.053	0.065	0.21
ENTPD1	0.8322	815	0.075	0.02	0.014	0.081	0.095	0.12
PYROXD1	0.8252	816	0.075	0.0087	0.023	0.15	0.077	0.37
DHRS4L2	-1.6154	817	0.075	0.055	0.024	0.019	0.061	0.16
CA6	1.0511	818	0.075	0.027	0.024	0.13	0.044	0.28
SBF2-AS1	-0.6017	819	0.076	0.016	0.024	0.14	0.081	0.33
ITGAE	-1.3722	820.5	0.076	0.065	0.032	0.02	0.079	0.095
UBAP2L	-0.9071	820.5	0.076	0.063	0.036	0.042	0.12	0.058
RPS6KB2	-0.4364	822	0.076	0.082	0.11	0.26	0.25	0.027
RARA	-0.9876	823	0.076	0.041	0.021	0.054	0.081	0.27
C4orf45	0.7486	824	0.076	0.29	0.2	0.068	0.32	0.027
C9orf84	1.2063	825	0.076	0.033	0.019	0.054	0.088	0.16
ABCB8	-1.7984	826.5	0.076	0.3	0.38	0.65	0.039	0.9
RP11-867G2.8	-0.6214	826.5	0.076	0.025	0.041	0.13	0.13	0.027
ARSG	-0.622	828	0.077	0.0083	0.014	0.12	0.094	0.24
ST6GALNAC4	-1.6649	829	0.077	0.055	0.024	0.02	0.063	0.13
BCL9L	-0.2656	830	0.077	0.25	0.34	0.52	0.42	0.027
AC068657.2	0.7231	831.5	0.077	0.35	0.23	0.053	0.35	0.027
NPIPB4	1.2802	831.5	0.077	0.08	0.037	0.017	0.11	0.088
CTD-2184D3.5	-0.5186	833.5	0.077	0.16	0.13	0.18	0.26	0.027
RPS20	1.9259	833.5	0.077	0.06	0.03	0.06	0.039	0.3
ZEB1	1.0705	835	0.077	0.06	0.027	0.024	0.11	0.1
ITGA6	0.7081	836	0.077	0.036	0.023	0.08	0.14	0.068
CEBPZ	0.8064	837	0.077	0.0098	0.015	0.11	0.095	0.24
PTPRE	-1.021	838	0.077	0.052	0.028	0.032	0.099	0.13
CTC-379B2.4	-1.6891	839	0.077	0.28	0.047	0.1	0.04	0.32
MPEG1	-0.7276	840	0.077	0.042	0.029	0.066	0.12	0.041
HOXB3	1.5626	841	0.077	0.052	0.029	0.035	0.067	0.18
EML2	-0.5161	842	0.078	0.63	0.52	0.2	0.56	0.027
CMTM4	-0.9151	843	0.078	0.021	0.027	0.1	0.057	0.11
CTD-2659N19.9	-1.0458	844	0.078	0.067	0.036	0.035	0.11	0.044
RP11-61L23.2	-0.975	845	0.078	0.067	0.044	0.043	0.12	0.093
KB-1608C10.2	1.2422	846	0.078	0.037	0.024	0.055	0.093	0.15
AGO2	0.4479	847.5	0.078	0.27	0.2	0.23	0.41	0.028
CTA-384D8.36	-1.2511	847.5	0.078	0.3	0.31	0.61	0.04	0.91
TMEM39A	0.98	849	0.078	0.038	0.02	0.055	0.1	0.17
FLJ21408	0.9693	850	0.078	0.25	0.13	0.03	0.28	0.031
ACO1	0.8755	851.5	0.078	0.033	0.015	0.048	0.11	0.1
UBE2R2-AS1	-0.7335	851.5	0.078	0.03	0.025	0.066	0.12	0.036
PPFIBP2	-1.102	853	0.078	0.092	0.056	0.04	0.13	0.028
LA16c-390E6.5	-1.1366	854	0.078	0.038	0.024	0.089	0.077	0.35
ANKRD42	0.7212	855.5	0.079	0.066	0.036	0.078	0.17	0.028
ZNF324	1.1547	855.5	0.079	0.07	0.032	0.018	0.1	0.13
CPSF4	-0.9875	857	0.079	0.093	0.054	0.03	0.15	0.045
AC013264.2	0.7303	858.5	0.079	0.15	0.093	0.066	0.22	0.028
CELF2-AS1	0.4777	858.5	0.079	0.0086	0.062	0.21	0.17	0.15
KCP	-0.5345	860.5	0.079	0.039	0.061	0.16	0.17	0.028
PTGR1	0.9802	860.5	0.079	0.27	0.14	0.018	0.24	0.098
FAM227B	0.8541	862	0.08	0.014	0.015	0.094	0.085	0.22
OXNAD1	-0.8151	863	0.08	0.26	0.094	0.24	0.04	0.52
RP6-74O6.2	1.0013	864	0.08	0.13	0.068	0.028	0.17	0.05
INHBA-AS1	-1.1889	865	0.08	0.28	0.15	0.018	0.23	0.055
RP11-83B20.6	-0.8064	866	0.081	0.06	0.038	0.063	0.13	0.092
BANP	-1.0284	867	0.081	0.071	0.042	0.041	0.11	0.065
DPH5	0.8036	868	0.081	0.042	0.022	0.057	0.15	0.053
VPS4A	0.6149	869	0.081	0.012	0.016	0.11	0.13	0.18
KATNAL2	0.8256	870	0.081	0.042	0.022	0.07	0.12	0.079
RP1-267L14.6	0.8427	871	0.082	0.032	0.017	0.07	0.12	0.076
PRSS12	0.5776	872	0.082	0.014	0.016	0.12	0.16	0.17
WHAMM	-1.8085	873	0.082	0.046	0.032	0.057	0.044	0.27
CTD-2062A1.2	-1.0369	874	0.082	0.066	0.035	0.033	0.1	0.11
WDFY2	0.9061	875	0.082	0.037	0.017	0.061	0.087	0.28
RP11-500C12.1	0.7283	876	0.082	0.011	0.016	0.097	0.11	0.18
C10orf25	1.2379	877	0.082	0.034	0.026	0.077	0.065	0.26
PLTP	-0.6083	878	0.082	0.0095	0.016	0.11	0.11	0.14
LRRC59	-1.1595	879	0.082	0.072	0.042	0.036	0.11	0.1
RP11-128B16.3	0.88	880	0.083	0.042	0.022	0.059	0.13	0.065
HIGD2A	-0.8706	881	0.083	0.068	0.043	0.053	0.13	0.1
ARFGEF1	0.6355	882	0.083	0.12	0.075	0.11	0.23	0.028
AC005329.7	-0.8332	883.5	0.083	0.044	0.029	0.068	0.12	0.11
VSIG4	-1.0619	883.5	0.083	0.073	0.042	0.037	0.12	0.084
PAPPA	0.9457	885	0.083	0.05	0.024	0.026	0.11	0.11
KIF1B	-0.4198	886	0.083	0.63	0.54	0.26	0.55	0.028
BRAF	1.3304	887	0.083	0.04	0.026	0.059	0.067	0.24
CHAC2	0.7759	888	0.083	0.02	0.016	0.079	0.11	0.2
CASC1	-1.6207	890	0.083	0.056	0.037	0.044	0.059	0.21
RUSC1	0.941	890	0.083	0.036	0.019	0.058	0.094	0.13
ZNF506	0.8923	890	0.083	0.048	0.024	0.052	0.14	0.092
ATPIF1	0.9866	892	0.084	0.04	0.021	0.055	0.11	0.18
EIF2B2	0.6816	893	0.084	0.15	0.092	0.1	0.24	0.028
DNMBP-AS1	-0.5598	894	0.084	0.014	0.023	0.15	0.13	0.073
CABLES2	0.4251	895	0.084	0.26	0.19	0.26	0.4	0.029
U51244.2	-0.7306	896	0.084	0.039	0.041	0.1	0.11	0.087
ZNF576	1.1327	897	0.084	0.074	0.038	0.026	0.12	0.097
OTULIN	0.9745	898	0.084	0.027	0.015	0.06	0.089	0.22
AC078883.3	1.1618	899.5	0.084	0.035	0.032	0.14	0.042	0.33
OSBPL10-AS1	0.6724	899.5	0.084	0.077	0.045	0.11	0.18	0.029
SLC46A1	0.4478	901	0.085	0.056	0.069	0.28	0.22	0.029
HECTD1	0.688	902	0.085	0.039	0.027	0.086	0.15	0.053
AIFM1	-1.0359	903	0.085	0.049	0.031	0.059	0.073	0.22
INTS4	2.0206	904	0.085	0.074	0.02	0.046	0.066	0.24
ADIRF	-0.5928	905	0.085	0.46	0.35	0.14	0.47	0.029
IL22	1.6366	906	0.085	0.062	0.028	0.029	0.075	0.15
RP11-382A20.3	-0.5747	907.5	0.085	0.0093	0.025	0.16	0.1	0.22
RP11-498M5.2	0.3907	907.5	0.085	0.24	0.2	0.3	0.46	0.029
RP11-27K13.3	-0.7422	909	0.085	0.019	0.033	0.13	0.066	0.24
CD14	-1.0522	910	0.086	0.041	0.027	0.064	0.063	0.26
TSC2	-1.7536	911	0.086	0.055	0.051	0.09	0.042	0.32
AC021106.1	1.0109	912	0.086	0.04	0.021	0.052	0.11	0.17
GHRLOS	0.5239	913.5	0.086	0.42	0.32	0.14	0.47	0.03
IQGAP2	1.0777	913.5	0.086	0.18	0.093	0.019	0.18	0.061
RABEP2	0.6068	915	0.086	0.19	0.12	0.14	0.3	0.03
PDIA3	-0.798	916	0.087	0.039	0.027	0.066	0.1	0.11
LPXN	-0.7353	917	0.087	0.04	0.028	0.084	0.091	0.24
FAM161B	-0.5056	918	0.087	0.0096	0.037	0.17	0.11	0.24
ERH	-0.9239	919	0.087	0.077	0.052	0.05	0.11	0.03
C6orf1	-0.7626	920	0.087	0.059	0.038	0.056	0.15	0.096
LHX4	0.5017	921	0.087	0.06	0.072	0.21	0.22	0.03
SENP6	1.8833	922	0.087	0.083	0.032	0.033	0.062	0.2
RP1-261D10.2	-0.2692	923	0.088	0.25	0.29	0.39	0.48	0.03
C2orf61	-0.8874	924	0.088	0.039	0.029	0.078	0.091	0.22
LPCAT1	-1.606	925	0.088	0.054	0.037	0.065	0.043	0.25
MIA3	0.732	926	0.088	0.013	0.017	0.13	0.11	0.31
AC002467.7	-0.4748	927.5	0.088	0.3	0.24	0.16	0.43	0.03
RP5-1142A6.5	-1.2785	927.5	0.088	0.039	0.054	0.2	0.043	0.42
COX15	-0.8968	929	0.088	0.036	0.025	0.061	0.094	0.16
HLA-DQA1	-0.6002	930	0.088	0.013	0.02	0.08	0.18	0.077
SDCBP	-0.7523	931	0.088	0.025	0.047	0.22	0.058	0.27
TRMT5	1.0973	932	0.088	0.061	0.034	0.059	0.09	0.26
SULT6B1	0.9143	933	0.089	0.069	0.035	0.039	0.14	0.11
CTD-2653D5.1	-0.7553	934	0.089	0.012	0.03	0.19	0.075	0.22
WNK1	1.1179	935	0.089	0.058	0.035	0.061	0.093	0.24
BMP2K	0.8483	936.5	0.09	0.02	0.023	0.11	0.093	0.28
RP11-49K24.5	1.3702	936.5	0.09	0.063	0.03	0.023	0.082	0.16
RP11-330C7.3	-0.7946	938	0.09	0.064	0.043	0.065	0.14	0.061
CTD-2236F14.1	0.9588	939	0.091	0.029	0.024	0.11	0.093	0.26
IPP	1.4819	940	0.091	0.063	0.041	0.049	0.11	0.12
SLC25A30	1.326	941	0.091	0.081	0.042	0.03	0.12	0.1
ZNF397	0.8837	942	0.091	0.037	0.021	0.075	0.11	0.12
NDUFB10	0.7927	943	0.091	0.14	0.078	0.04	0.19	0.031
DENND4C	0.8851	944	0.091	0.024	0.019	0.081	0.12	0.14
CUL4A	1.0733	945	0.092	0.063	0.033	0.045	0.1	0.22
ZNF562	0.9857	946	0.092	0.054	0.028	0.038	0.12	0.12
RPS9	-1.345	947	0.092	0.043	0.033	0.065	0.062	0.12
SIM2	1.3201	948	0.092	0.063	0.034	0.042	0.098	0.19
RP11-429G19.3	1.0244	949	0.092	0.039	0.022	0.063	0.1	0.19
RP11-806L2.6	1.0061	950	0.092	0.082	0.047	0.045	0.14	0.076
SHPRH	1.9021	951	0.092	0.078	0.027	0.049	0.071	0.24
SDS	-0.9828	952	0.092	0.21	0.12	0.035	0.21	0.044
ATP5S	0.7648	953	0.092	0.018	0.019	0.095	0.11	0.19
RP11-141O15.1	0.9991	954	0.093	0.079	0.042	0.044	0.14	0.074
RBM25	-0.1581	955	0.093	0.5	0.55	0.56	0.71	0.032
RP11-278C7.1	-0.9535	956	0.093	0.044	0.032	0.077	0.079	0.21
CPSF7	1.5216	957	0.093	0.064	0.038	0.055	0.059	0.23
CCNB2	-0.9511	958	0.093	0.083	0.044	0.031	0.14	0.064
GGA3	-0.9087	959	0.093	0.066	0.044	0.077	0.12	0.12
PRKRA	1.4231	960	0.093	0.043	0.032	0.068	0.077	0.22
HNRNPD	0.9403	961	0.093	0.29	0.17	0.02	0.25	0.15
SMCR5	-1.3904	962	0.093	0.064	0.045	0.056	0.076	0.25
RDH13	-0.573	963	0.094	0.018	0.024	0.095	0.16	0.08
ST7-AS2	-0.8009	964	0.094	0.028	0.032	0.097	0.084	0.14
RP11-552F3.10	-0.6559	965	0.094	0.11	0.078	0.089	0.22	0.032
AC010999.1	-1.2053	966	0.094	0.081	0.052	0.053	0.1	0.12
PAXBP1	0.8653	967	0.094	0.054	0.032	0.08	0.13	0.078
CTC-366B18.2	0.9262	968	0.094	0.025	0.019	0.094	0.096	0.21
RP11-83B20.5	-0.8463	969	0.094	0.046	0.024	0.04	0.13	0.18
RNF168	-0.7768	970	0.094	0.045	0.032	0.09	0.094	0.25
RP4-798A10.2	0.9551	971	0.094	0.056	0.028	0.065	0.098	0.29
PSIP1	0.6633	972	0.095	0.013	0.019	0.11	0.15	0.11
41698	0.9107	973.5	0.095	0.03	0.026	0.11	0.096	0.29
RP11-575F12.3	-1.3896	973.5	0.095	0.069	0.032	0.026	0.076	0.14
ITGA11	-0.8957	975	0.095	0.068	0.039	0.036	0.14	0.065
LYST-AS1	0.3332	976.5	0.095	0.46	0.38	0.34	0.56	0.033
TAS2R42	-1.3732	976.5	0.095	0.14	0.059	0.02	0.13	0.14
BACE1-AS	-1.0668	978	0.095	0.073	0.044	0.041	0.1	0.12
MFN1	-0.959	979	0.095	0.086	0.05	0.043	0.12	0.072
RP11-95J11.1	-0.5181	980	0.095	0.22	0.17	0.15	0.33	0.033
GLIS2	-1.7558	981	0.096	0.085	0.034	0.026	0.072	0.16
SDR42E1	-0.6993	982	0.096	0.025	0.033	0.12	0.085	0.15
RUNDC3B	1.1494	983	0.096	0.066	0.041	0.065	0.1	0.24
SLC6A4	0.7747	984	0.097	0.22	0.15	0.081	0.28	0.033
AC004490.1	-0.9557	985.5	0.097	0.038	0.027	0.083	0.098	0.25
RP5-837M10.4	0.4666	985.5	0.097	0.029	0.033	0.2	0.22	0.034
BAIAP2	-1.1496	987	0.097	0.13	0.063	0.02	0.16	0.15
C10orf55	-1.0008	988	0.097	0.046	0.033	0.079	0.086	0.13
GCC2	1.3064	989	0.097	0.054	0.037	0.066	0.085	0.25
RP11-770G2.5	-1.1155	990	0.097	0.15	0.1	0.036	0.15	0.034
RP11-44F14.7	0.4446	991	0.098	0.011	0.11	0.23	0.19	0.16
THEM5	0.8718	992	0.098	0.072	0.039	0.054	0.15	0.084
RP11-74C13.3	0.5245	993	0.098	0.44	0.36	0.17	0.44	0.033
LINC00910	-0.6311	994	0.098	0.19	0.14	0.1	0.27	0.033
AGAP2-AS1	0.7487	995	0.098	0.049	0.031	0.11	0.092	0.3
MAU2	-1.3332	996	0.098	0.051	0.039	0.067	0.07	0.24
MAPK8IP1	-1.066	997	0.098	0.065	0.033	0.027	0.12	0.15
ARHGEF19-AS1	0.5194	998	0.098	0.45	0.34	0.15	0.48	0.033
RP11-1149O23.4	0.7614	999	0.099	0.19	0.13	0.097	0.32	0.033
MLH1	-0.9522	1000	0.099	0.09	0.054	0.049	0.14	0.13
UBE2Z	-1.3424	1001.5	0.099	0.069	0.04	0.046	0.079	0.17
VSIG2	-0.6503	1001.5	0.099	0.057	0.037	0.061	0.18	0.11
CTD-3138B18.5	0.8817	1003.5	0.1	0.046	0.026	0.068	0.11	0.18
XIAP-AS1	-1.559	1003.5	0.1	0.1	0.042	0.021	0.089	0.11
RP11-844P9.1	1.673	1005	0.1	0.089	0.044	0.038	0.06	0.17
USP3	-0.862	1006	0.1	0.03	0.043	0.13	0.057	0.27
FARP1	-0.4744	1007.5	0.1	0.012	0.15	0.21	0.098	0.42
FCGR2A	-1.9097	1007.5	0.1	0.11	0.11	0.16	0.047	0.42
INSIG1	-0.8847	1009	0.1	0.042	0.035	0.11	0.085	0.16
RP11-118F19.1	-0.8706	1010	0.1	0.051	0.03	0.051	0.13	0.13
SOX15	-0.9951	1011	0.1	0.11	0.069	0.038	0.16	0.06
LINC00612	0.5032	1012	0.1	0.013	0.021	0.16	0.24	0.11
C5orf56	-0.5169	1013	0.1	0.012	0.036	0.17	0.12	0.25
ACRC	0.9327	1014	0.1	0.29	0.17	0.036	0.25	0.061
RP11-314N13.3	-1.2116	1015	0.1	0.092	0.047	0.021	0.099	0.12
AC007163.6	-0.5499	1016.5	0.1	0.012	0.04	0.16	0.076	0.4
SNORD38	2.0935	1016.5	0.1	0.068	0.14	0.25	0.048	0.5
NT5C1B	1.0802	1018	0.1	0.072	0.041	0.07	0.095	0.29
RP11-538I12.2	0.641	1019	0.1	0.041	0.036	0.11	0.17	0.085
ACOT2	-0.6751	1020	0.1	0.044	0.043	0.097	0.12	0.11
PPP1R14B	-1.3533	1021	0.1	0.093	0.044	0.023	0.11	0.12
OTUD7A	-1.5524	1022	0.1	0.11	0.042	0.021	0.097	0.13
RP11-53B2.3	0.5623	1023	0.1	0.017	0.021	0.14	0.15	0.19
RP11-272L13.2	0.809	1024	0.1	0.055	0.027	0.061	0.15	0.13
RP11-203L2.3	1.3202	1025	0.1	0.058	0.037	0.07	0.075	0.28
RP11-96D1.8	0.5001	1026	0.1	0.031	0.038	0.2	0.2	0.058
IARS2	1.2028	1027	0.1	0.21	0.099	0.021	0.18	0.13
POLR1A	-0.7162	1028	0.1	0.052	0.035	0.093	0.1	0.28
RP11-318A15.8	-1.0708	1029	0.1	0.065	0.032	0.022	0.13	0.14
FAM76B	1.3036	1030	0.1	0.11	0.054	0.022	0.11	0.099
RP11-80P20.3	1.3361	1031	0.1	0.086	0.037	0.024	0.089	0.17
RPS27L	-0.7178	1032	0.1	0.08	0.052	0.074	0.15	0.058
BEST1	-0.5031	1033	0.1	0.032	0.36	0.23	0.048	0.6
RP5-1180E21.5	0.9058	1034	0.1	0.031	0.042	0.16	0.076	0.39
TBC1D31	-1.1542	1035	0.1	0.052	0.031	0.073	0.071	0.29
ACAN	1.1648	1036	0.1	0.1	0.054	0.032	0.12	0.1
GNPDA1	-0.6562	1037.5	0.1	0.38	0.29	0.13	0.38	0.035
IRF3	-1.7489	1037.5	0.1	0.076	0.059	0.085	0.048	0.31
CTC-444N24.7	0.7938	1039.5	0.1	0.016	0.024	0.15	0.1	0.36
TRAP1	0.9387	1039.5	0.1	0.052	0.029	0.076	0.083	0.22
C9orf41-AS1	-1.1928	1041	0.1	0.056	0.043	0.072	0.082	0.2
BAD	-1.4453	1042	0.1	0.092	0.037	0.045	0.063	0.21
AC074366.3	-1.1484	1043	0.1	0.072	0.05	0.072	0.1	0.24
P2RX4	-0.7367	1044.5	0.11	0.078	0.051	0.076	0.15	0.061
QRFP	-1.2957	1044.5	0.11	0.095	0.05	0.06	0.11	0.13
AC093627.12	-1.4788	1046	0.11	0.06	0.04	0.072	0.078	0.32
RP11-498C9.12	-1.1012	1047	0.11	0.063	0.048	0.072	0.083	0.14
ASF1B	-1.0486	1048	0.11	0.21	0.11	0.022	0.17	0.11
RP11-523H24.3	0.8693	1049	0.11	0.074	0.041	0.068	0.18	0.079
AC046143.3	-0.6376	1050	0.11	0.018	0.031	0.13	0.1	0.14
ZNF517	1.3773	1051	0.11	0.093	0.069	0.039	0.073	0.19
WSB2	-0.5372	1052	0.11	0.099	0.11	0.18	0.19	0.035
AC145676.2	-1.312	1053	0.11	0.075	0.052	0.052	0.084	0.24
CTD-2363C16.1	-0.9192	1054	0.11	0.086	0.062	0.09	0.12	0.13
MCCD1	0.4863	1055	0.11	0.49	0.4	0.17	0.45	0.035
RP11-762I7.5	0.7499	1056	0.11	0.029	0.022	0.094	0.12	0.2
RP11-161H23.5	-0.5649	1057	0.11	0.019	0.038	0.19	0.1	0.35
TNFRSF14	-0.3335	1058	0.11	0.53	0.48	0.34	0.57	0.036
GAS5	0.9951	1059	0.11	0.12	0.064	0.03	0.18	0.064
RP11-96D1.5	0.9768	1060	0.11	0.059	0.034	0.066	0.13	0.17
USP30-AS1	-0.9881	1061	0.11	0.081	0.044	0.034	0.11	0.13
PDLIM4	-0.6095	1062	0.11	0.2	0.15	0.092	0.32	0.036
RP11-477D19.2	-1.0704	1063.5	0.11	0.054	0.033	0.077	0.065	0.27
SENP3-EIF4A1	-1.3956	1063.5	0.11	0.078	0.039	0.044	0.067	0.18
PLCD1	1.3115	1065	0.11	0.098	0.048	0.026	0.095	0.12
TMEM208	-1.3774	1066	0.11	0.067	0.057	0.071	0.078	0.24
MIS18A-AS1	1.0849	1067	0.11	0.077	0.04	0.036	0.13	0.15
RP11-570L15.2	0.6528	1068	0.11	0.017	0.023	0.11	0.14	0.17
ZBTB5	-0.5802	1069	0.11	0.054	0.062	0.13	0.16	0.036
MSL1	0.4832	1070	0.11	0.02	0.024	0.17	0.22	0.09
ZNF747	1.162	1071	0.11	0.07	0.045	0.075	0.11	0.27
RP11-799B12.1	0.8639	1072	0.11	0.02	0.024	0.11	0.11	0.23
RP4-781K5.4	-1.0463	1073	0.11	0.099	0.066	0.071	0.13	0.12
CTC-338M12.4	0.5745	1074	0.11	0.013	0.026	0.16	0.15	0.34
RP1-182O16.2	-1.1533	1075.5	0.11	0.2	0.11	0.022	0.16	0.13
TMEM120B	-0.4333	1075.5	0.11	0.013	0.12	0.23	0.18	0.23
RP5-997D16.2	0.7821	1077.5	0.11	0.061	0.033	0.064	0.15	0.14
ZFP36	-1.2218	1077.5	0.11	0.1	0.058	0.033	0.11	0.13
RP1-283E3.4	0.6917	1079	0.11	0.055	0.034	0.1	0.15	0.068
HGS	-0.8043	1080	0.11	0.07	0.042	0.043	0.16	0.12
LRP1-AS	-0.8362	1081	0.11	0.035	0.066	0.23	0.076	0.35
AC008449.1	-0.8698	1082	0.11	0.1	0.067	0.06	0.16	0.13
RP11-177H13.2	0.8566	1083	0.11	0.14	0.077	0.041	0.2	0.047
ZNF433	-0.8673	1084	0.11	0.035	0.049	0.14	0.066	0.24
JSRP1	-0.9021	1085.5	0.11	0.22	0.064	0.27	0.05	0.39
RP11-83J16.1	-0.5733	1085.5	0.11	0.16	0.12	0.14	0.23	0.036
NMRAL1	0.9841	1087	0.11	0.056	0.036	0.089	0.09	0.21
MTERF4	-0.6927	1088	0.11	0.028	0.041	0.12	0.1	0.26
ASAP1	-1.3531	1089	0.11	0.1	0.041	0.027	0.091	0.13
CTD-3222D19.10	-0.7485	1090	0.11	0.096	0.066	0.087	0.16	0.1
IRF7	-1.186	1091	0.11	0.079	0.046	0.042	0.13	0.25
AP000925.2	-0.9636	1092	0.11	0.074	0.044	0.051	0.14	0.22
NBEAL2	-1.2862	1093.5	0.11	0.13	0.063	0.022	0.14	0.15
PLEKHB1	0.2316	1093.5	0.11	0.53	0.46	0.52	0.66	0.037
FKBP11	1.0255	1095	0.11	0.1	0.061	0.041	0.13	0.11
ADH6	0.6172	1096	0.11	0.28	0.2	0.094	0.35	0.037
RP4-635A23.4	-1.0731	1097	0.11	0.1	0.071	0.07	0.13	0.13
ILF3-AS1	-0.9065	1098	0.11	0.1	0.06	0.053	0.15	0.085
RP11-423E7.2	0.8466	1099	0.11	0.045	0.027	0.077	0.12	0.18
RP11-10J21.3	-0.5142	1100	0.11	0.15	0.14	0.19	0.24	0.037
FTH1	-0.9389	1101	0.11	0.056	0.042	0.096	0.095	0.14
AC087163.2	-0.9183	1102	0.11	0.1	0.064	0.045	0.16	0.093
LCORL	1.0111	1103	0.11	0.073	0.043	0.055	0.14	0.16
AATBC	-0.7684	1104	0.11	0.097	0.066	0.082	0.17	0.073
MCFD2	-0.5785	1105	0.11	0.082	0.08	0.13	0.21	0.038
ARMCX3-AS1	0.7598	1106.5	0.11	0.087	0.048	0.063	0.17	0.11
CLMN	-0.8367	1106.5	0.11	0.082	0.053	0.076	0.14	0.14
TRPS1	-1.2535	1108	0.11	0.084	0.042	0.055	0.076	0.25
CLSTN1	0.2145	1109	0.11	0.37	0.38	0.6	0.56	0.038
CTSZ	0.9084	1110	0.11	0.18	0.11	0.042	0.21	0.056
BCKDK	-0.8578	1111	0.11	0.26	0.17	0.066	0.27	0.038
CHRNA2	0.3669	1112	0.12	0.37	0.3	0.29	0.42	0.038
PMAIP1	1.7917	1113	0.12	0.13	0.043	0.032	0.083	0.19
CHD7	0.619	1114	0.12	0.34	0.26	0.12	0.37	0.038
MCM3AP	1.5511	1115	0.12	0.059	0.039	0.079	0.052	0.34
LSP1	-1.5158	1116	0.12	0.083	0.054	0.041	0.092	0.2
CYFIP2	-0.7267	1117	0.12	0.083	0.061	0.098	0.15	0.086
AGK	0.5215	1118	0.12	0.037	0.046	0.17	0.2	0.064
TAGLN	-0.4471	1119	0.12	0.28	0.23	0.19	0.41	0.039
MYRIP	1.035	1120	0.12	0.083	0.05	0.06	0.14	0.2
BX470102.3	-0.7907	1121	0.12	0.033	0.045	0.14	0.084	0.23
AC113189.5	-0.7437	1122	0.12	0.026	0.043	0.14	0.092	0.17
RP11-649A18.12	-0.7888	1123	0.12	0.057	0.042	0.093	0.11	0.15
TMEM187	-1.5156	1124	0.12	0.084	0.047	0.049	0.065	0.17
LIMS1-AS1	-1.0787	1125	0.12	0.11	0.073	0.055	0.13	0.13
RP11-1020A11.2	-0.4529	1126.5	0.12	0.075	0.1	0.26	0.21	0.039
RP11-88G17.6	-1.5385	1126.5	0.12	0.092	0.088	0.13	0.052	0.35
PROX2	0.7006	1129	0.12	0.071	0.04	0.079	0.18	0.11
TRGV2	1.2471	1129	0.12	0.12	0.059	0.027	0.14	0.12
UCKL1-AS1	-1.1734	1129	0.12	0.084	0.061	0.079	0.1	0.3
AC069363.1	-0.6654	1131	0.12	0.055	0.086	0.22	0.11	0.079
LINGO3	-0.9172	1132	0.12	0.077	0.041	0.043	0.14	0.18
RP11-470B22.1	-0.8459	1133	0.12	0.061	0.039	0.063	0.14	0.17
RP11-270M14.5	1.4476	1134	0.12	0.089	0.044	0.04	0.086	0.23
STK17B	-1.16	1135	0.12	0.11	0.058	0.024	0.13	0.14
SLC25A35	0.2585	1136	0.12	0.4	0.39	0.54	0.53	0.039
SLC2A1	-1.0354	1137	0.12	0.085	0.049	0.055	0.12	0.19
NKX6-2	-0.8777	1138	0.12	0.061	0.042	0.093	0.083	0.3
SLC16A1	1.0512	1139	0.12	0.12	0.066	0.023	0.14	0.11
UTS2	0.8681	1140	0.12	0.083	0.045	0.038	0.14	0.15
RP11-118M9.3	0.5584	1141.5	0.12	0.024	0.03	0.15	0.19	0.097
SLC7A11-AS1	-0.8869	1141.5	0.12	0.058	0.044	0.12	0.082	0.2
ZP1	-1.2001	1143	0.12	0.14	0.063	0.024	0.13	0.12
CCDC66	0.8085	1144	0.12	0.026	0.025	0.11	0.13	0.16
MAT2A	-0.6174	1145	0.12	0.055	0.057	0.11	0.14	0.09
SLC25A3	1.202	1146	0.12	0.17	0.081	0.024	0.18	0.16
DHCR24	1.5065	1147	0.12	0.087	0.059	0.06	0.069	0.21
PART1	1.063	1148	0.12	0.087	0.052	0.054	0.14	0.2
PDE2A	-1.7968	1149	0.12	0.072	0.052	0.083	0.053	0.22
SIGLEC10	0.6331	1150	0.12	0.21	0.13	0.024	0.24	0.12
HLA-DQB1-AS1	-0.5252	1151.5	0.12	0.015	0.085	0.2	0.19	0.3
RP11-123K3.9	-0.7483	1151.5	0.12	0.21	0.15	0.11	0.26	0.04
BTBD9-AS1	-1.0762	1153	0.12	0.048	0.045	0.12	0.064	0.26
FOSB	-0.7888	1154.5	0.12	0.24	0.16	0.061	0.24	0.04
SELO	-1.0528	1154.5	0.12	0.15	0.085	0.024	0.19	0.11
PLAC4	1.0319	1156	0.12	0.087	0.048	0.046	0.14	0.18
ZDHHC2	-1.1733	1157	0.12	0.088	0.065	0.08	0.11	0.22
DCTN2	-0.79	1158.5	0.12	0.11	0.079	0.074	0.17	0.12
GALNT7	0.8079	1158.5	0.12	0.1	0.06	0.067	0.18	0.046
OIP5-AS1	0.8771	1160	0.12	0.23	0.14	0.044	0.26	0.07
ZNF263	0.6811	1161	0.12	0.046	0.032	0.098	0.17	0.15
LRRC57	1.1639	1162	0.12	0.089	0.045	0.044	0.12	0.24
MIR4482	-0.7958	1163.5	0.12	0.24	0.16	0.055	0.24	0.04
SLC30A4	-1.0168	1163.5	0.12	0.065	0.1	0.22	0.054	0.37
GPR34	0.8065	1165	0.12	0.088	0.048	0.062	0.2	0.05
BAG5	-1.4934	1166	0.12	0.092	0.046	0.04	0.089	0.17
AP000662.9	0.6756	1167	0.12	0.082	0.05	0.093	0.18	0.1
TLR2	0.9522	1168	0.12	0.076	0.035	0.029	0.15	0.18
BRIX1	0.877	1169	0.12	0.029	0.046	0.18	0.093	0.39
MZF1	1.3408	1170	0.12	0.093	0.046	0.027	0.11	0.16
RP13-638C3.4	0.7681	1171	0.12	0.052	0.03	0.083	0.15	0.17
RP4-781K5.2	-0.4499	1172	0.12	0.015	0.25	0.24	0.095	0.51
RP11-229P13.22	-1.2183	1173	0.12	0.089	0.064	0.08	0.07	0.26
RPN2	-1.3771	1174	0.12	0.16	0.068	0.043	0.13	0.098
EPM2A	1.2422	1175	0.12	0.089	0.047	0.049	0.11	0.25
RP11-658F2.8	0.7957	1176	0.12	0.089	0.047	0.055	0.2	0.078
RP11-967K21.1	0.9147	1177	0.12	0.11	0.058	0.033	0.19	0.072
MTO1	-0.5116	1178	0.12	0.022	0.032	0.13	0.12	0.25
STAT4	0.6279	1179	0.12	0.41	0.31	0.12	0.44	0.041
AKAP13	-0.5334	1180	0.12	0.022	0.032	0.14	0.12	0.3
RP4-604K5.3	-0.635	1181	0.12	0.12	0.081	0.087	0.2	0.041
PRKCA-AS1	0.6844	1182	0.12	0.041	0.025	0.082	0.15	0.2
HEIH	-1.5058	1183	0.12	0.1	0.047	0.06	0.081	0.21
AC011933.2	-0.8065	1184	0.12	0.11	0.073	0.067	0.18	0.043
DNAH7	1.2975	1185	0.12	0.05	0.047	0.14	0.084	0.34
ARHGAP26-AS1	-0.709	1186	0.12	0.026	0.027	0.093	0.12	0.21
GAL3ST4	-1.0964	1187	0.12	0.13	0.069	0.03	0.14	0.085
DCBLD1	0.7625	1188	0.12	0.032	0.03	0.12	0.12	0.23
ATOX1	0.7188	1189	0.12	0.15	0.092	0.064	0.22	0.041
PTPRJ-AS1	-0.7009	1190	0.12	0.09	0.057	0.074	0.14	0.19
RP11-317B17.4	-0.8518	1191	0.13	0.044	0.048	0.13	0.068	0.33
C9orf114	-0.8147	1192	0.13	0.091	0.055	0.048	0.18	0.075
DRAM2	0.884	1193	0.13	0.08	0.048	0.075	0.16	0.15
SLC44A4	-1.0504	1194	0.13	0.22	0.16	0.081	0.2	0.042
RP11-398K22.12	1.6359	1195	0.13	0.091	0.053	0.062	0.094	0.24
FAM222B	-0.6058	1196	0.13	0.072	0.061	0.11	0.15	0.1
MFSD1	-1.5947	1197	0.13	0.12	0.048	0.038	0.094	0.17
ZCCHC11	0.5495	1198	0.13	0.043	0.048	0.16	0.19	0.073
GPR82	0.6455	1199	0.13	0.04	0.027	0.099	0.16	0.17
RAB15	0.2825	1200	0.13	0.43	0.38	0.47	0.51	0.042
RP11-573G6.8	-1.5382	1201	0.13	0.12	0.048	0.057	0.083	0.22
CTB-47B11.3	0.5652	1202	0.13	0.049	0.048	0.14	0.2	0.063
RP11-668G10.2	-0.5843	1203	0.13	0.042	0.052	0.13	0.15	0.11
MDN1	-0.5888	1204	0.13	0.026	0.04	0.18	0.12	0.13
FLJ13224	0.8942	1205	0.13	0.12	0.079	0.079	0.16	0.14
KCTD4	-0.7291	1206	0.13	0.063	0.052	0.1	0.11	0.15
STEAP3-AS1	-1.0712	1207	0.13	0.066	0.048	0.13	0.1	0.23
LRRC24	0.7616	1208	0.13	0.092	0.055	0.082	0.14	0.25
TCP11L1	0.6889	1209	0.13	0.069	0.042	0.11	0.18	0.05
SEPP1	0.9663	1210	0.13	0.064	0.048	0.12	0.11	0.33
CBX7	0.9398	1211	0.13	0.084	0.048	0.053	0.15	0.17
RP3-402G11.28	-0.6862	1212	0.13	0.083	0.055	0.079	0.17	0.15
TMEM132A	-0.8042	1213	0.13	0.034	0.049	0.15	0.091	0.18
DCK	0.7828	1214	0.13	0.39	0.24	0.046	0.38	0.05
AC006378.2	0.8789	1215	0.13	0.12	0.069	0.048	0.17	0.14
RP11-353N14.2	-1.1064	1216.5	0.13	0.13	0.072	0.033	0.13	0.077
YARS	0.9619	1216.5	0.13	0.093	0.051	0.058	0.13	0.26
ADGRV1	0.8356	1218	0.13	0.12	0.068	0.043	0.18	0.11
B3GNT9	-0.6629	1219	0.13	0.074	0.06	0.11	0.16	0.055
RP11-260M2.1	1.1851	1220	0.13	0.094	0.052	0.065	0.11	0.29
KB-1107E3.1	0.8656	1221	0.13	0.046	0.031	0.11	0.12	0.26
ACTG1	1.0855	1222.5	0.13	0.13	0.066	0.025	0.13	0.18
XRCC3	-0.3717	1222.5	0.13	0.18	0.21	0.29	0.4	0.042
ESRP2	0.5828	1224.5	0.13	0.039	0.028	0.1	0.16	0.23
TCF25	-0.952	1224.5	0.13	0.33	0.2	0.04	0.29	0.076
GM2A	-0.4607	1226.5	0.13	0.24	0.19	0.19	0.35	0.042
WAS	-1.0443	1226.5	0.13	0.13	0.069	0.025	0.18	0.16
PODXL	0.5829	1228	0.13	0.045	0.055	0.18	0.15	0.13
RPL32	0.9153	1229	0.13	0.094	0.052	0.058	0.15	0.23
NOXO1	-1.0886	1230	0.13	0.18	0.091	0.025	0.2	0.14
DNAJB4	-1.1709	1231	0.13	0.095	0.052	0.041	0.12	0.16
NPAT	-0.6995	1232	0.13	0.095	0.058	0.057	0.12	0.22
RP4-784A16.2	-1.1702	1233	0.13	0.095	0.058	0.041	0.13	0.2
RP11-96K19.2	0.8945	1234	0.13	0.065	0.051	0.13	0.12	0.33
SH3BP5L	0.7644	1235.5	0.13	0.32	0.2	0.047	0.33	0.05
STK16	-0.5359	1235.5	0.13	0.018	0.029	0.15	0.14	0.17
C7orf55	-1.2901	1237	0.13	0.14	0.067	0.027	0.14	0.13
SLC9B2	0.8982	1238	0.13	0.095	0.057	0.065	0.2	0.074
HACD4	0.5778	1239	0.13	0.023	0.029	0.18	0.17	0.3
RUFY1	-0.5932	1240	0.13	0.052	0.074	0.18	0.15	0.08
PLD6	1.1201	1241	0.13	0.13	0.074	0.038	0.14	0.096
RP11-57H12.5	0.7582	1242	0.13	0.096	0.054	0.072	0.19	0.081
RP11-358B23.6	0.9893	1243	0.13	0.096	0.061	0.078	0.15	0.26
RP11-1101H11.1	1.2452	1244	0.13	0.14	0.1	0.059	0.12	0.098
PKIG	-0.5331	1245	0.13	0.15	0.14	0.18	0.28	0.043
CTB-99A3.1	0.9479	1246	0.13	0.32	0.19	0.047	0.33	0.059
RP11-16C1.3	-0.6404	1247	0.13	0.042	0.04	0.091	0.12	0.16
ARID4B	1.075	1248	0.13	0.097	0.063	0.07	0.13	0.25
RP11-625L16.3	-0.3426	1249	0.13	0.51	0.47	0.37	0.5	0.043
RP11-377G16.2	-1.3197	1250	0.13	0.11	0.057	0.033	0.12	0.16
BCL2L13	-0.6103	1251.5	0.13	0.066	0.076	0.15	0.15	0.07
BHLHE40-AS1	-0.6074	1251.5	0.13	0.025	0.04	0.13	0.13	0.13
CD151	-0.5971	1253	0.13	0.19	0.15	0.16	0.29	0.044
PHOSPHO1	-0.6542	1254	0.13	0.024	0.035	0.13	0.13	0.13
RP11-861E21.2	-0.7201	1255	0.13	0.073	0.051	0.09	0.13	0.23
RP11-145M9.5	-1.5136	1256	0.13	0.07	0.041	0.36	0.075	0.6
RPF1	-0.7085	1257	0.13	0.12	0.091	0.1	0.19	0.058
RP11-848P1.3	-1.3393	1258	0.13	0.064	0.052	0.12	0.08	0.32
AC007271.3	-0.9035	1259	0.13	0.097	0.06	0.074	0.16	0.29
RP11-762H8.4	0.6964	1260	0.13	0.097	0.053	0.075	0.2	0.12
VPS54	1.0096	1261	0.13	0.11	0.059	0.027	0.19	0.11
NAT9	-0.6265	1262.5	0.14	0.07	0.054	0.094	0.19	0.066
RP11-582J16.3	-0.858	1262.5	0.14	0.094	0.052	0.049	0.17	0.16
AC034228.4	0.6002	1264	0.14	0.066	0.043	0.1	0.21	0.11
NBPF26	-0.8863	1265	0.14	0.13	0.078	0.057	0.18	0.14
RP11-355B11.2	0.6645	1266	0.14	0.021	0.03	0.18	0.16	0.34
GABPB1	0.569	1267	0.14	0.12	0.084	0.16	0.23	0.044
VPS37C	0.8546	1268	0.14	0.077	0.047	0.092	0.12	0.26
CTA-722E9.1	1.0823	1269	0.14	0.099	0.06	0.081	0.13	0.29
EIF5A	-0.4372	1270	0.14	0.32	0.26	0.23	0.43	0.044
RP11-347C18.5	-1.413	1271	0.14	0.099	0.054	0.065	0.077	0.22
FNDC9	0.5996	1272	0.14	0.037	0.036	0.12	0.16	0.12
RP11-338K17.10	0.6537	1273	0.14	0.082	0.05	0.1	0.19	0.13
RP11-553L6.3	1.5626	1274	0.14	0.099	0.048	0.093	0.072	0.36
ING1	-0.8541	1275	0.14	0.099	0.064	0.066	0.15	0.16
LIX1	0.3868	1276	0.14	0.29	0.22	0.28	0.5	0.044
CTD-2015H6.3	-0.4988	1277	0.14	0.36	0.29	0.18	0.38	0.044
CCDC85B	-0.8003	1278	0.14	0.13	0.094	0.075	0.19	0.048
ZC2HC1C	0.7734	1279	0.14	0.079	0.043	0.07	0.16	0.2
IST1	-0.8682	1280	0.14	0.13	0.1	0.092	0.17	0.16
RP11-247A12.8	-0.6896	1281	0.14	0.31	0.23	0.1	0.32	0.044
RP1-257A7.5	-0.6334	1282	0.14	0.045	0.067	0.18	0.093	0.41
RP11-435O5.6	0.8885	1283	0.14	0.16	0.097	0.049	0.21	0.058
KIF9-AS1	-0.841	1284	0.14	0.13	0.084	0.059	0.19	0.13
AC007292.4	-0.8527	1285	0.14	0.31	0.19	0.027	0.34	0.08
CD81-AS1	0.6302	1286	0.14	0.092	0.05	0.074	0.17	0.16
CFAP44-AS1	0.6871	1287	0.14	0.12	0.071	0.087	0.2	0.13
AP006216.10	0.9993	1288	0.14	0.076	0.055	0.094	0.15	0.26
COL4A3	1.4448	1289	0.14	0.084	0.066	0.094	0.088	0.31
RNH1	-0.9209	1290	0.14	0.13	0.086	0.052	0.2	0.14
RP11-231N9.1	0.8334	1291	0.14	0.11	0.064	0.057	0.2	0.096
THRB	-0.9104	1292	0.14	0.13	0.094	0.065	0.17	0.14
RP11-202I11.2	-0.8273	1293	0.14	0.1	0.06	0.058	0.14	0.22
RP5-937E21.8	-1.0725	1294	0.14	0.15	0.081	0.031	0.13	0.091
USP8	-0.9199	1295	0.14	0.066	0.055	0.11	0.1	0.22
C1orf54	-0.4354	1296	0.14	0.12	0.13	0.22	0.3	0.045
CTC-459M5.2	0.8454	1297	0.14	0.1	0.059	0.057	0.18	0.17
SGK1	-0.9351	1298	0.14	0.1	0.07	0.097	0.099	0.29
CTA-833B7.2	-1.4212	1299	0.14	0.056	0.056	0.17	0.064	0.4
DDX58	0.6619	1300	0.14	0.049	0.034	0.097	0.16	0.21
BORA	0.5549	1301	0.14	0.036	0.036	0.12	0.2	0.14
RP11-231I16.1	0.6177	1302	0.14	0.089	0.053	0.097	0.24	0.12
CYP4V2	0.7596	1303	0.14	0.14	0.078	0.041	0.2	0.1
CD69	1.236	1304	0.14	0.15	0.059	0.028	0.15	0.17
TMEM87A	0.8945	1305	0.14	0.1	0.061	0.069	0.15	0.23
CLOCK	-0.9392	1306.5	0.14	0.077	0.13	0.3	0.06	0.55
RP4-620F22.2	0.6308	1306.5	0.14	0.019	0.046	0.19	0.13	0.42
EPX	0.7518	1308.5	0.14	0.39	0.26	0.034	0.33	0.081
HEXIM1	0.6485	1308.5	0.14	0.04	0.033	0.1	0.15	0.17
RP11-274A11.5	-1.097	1310	0.14	0.11	0.072	0.065	0.14	0.24
GPR183	0.5764	1311	0.14	0.025	0.033	0.13	0.17	0.12
PHIP	0.4335	1312	0.14	0.58	0.47	0.19	0.58	0.046
SNAPC3	0.4015	1313	0.14	0.048	0.059	0.25	0.32	0.074
AC005229.1	-0.4822	1314	0.14	0.068	0.095	0.19	0.2	0.046
RP11-662I13.3	-0.9625	1315	0.14	0.11	0.061	0.052	0.12	0.24
GLT8D1	0.6258	1316	0.14	0.046	0.057	0.22	0.13	0.16
LUCAT1	-0.8064	1317	0.14	0.075	0.057	0.13	0.09	0.33
LRRC75A-AS1	0.8943	1318	0.14	0.11	0.061	0.064	0.18	0.17
GNA12	-0.7735	1319	0.14	0.14	0.098	0.073	0.18	0.078
YBX3	-0.8207	1320	0.15	0.34	0.22	0.052	0.28	0.081
RP11-463O12.3	-0.5789	1321	0.15	0.039	0.055	0.15	0.17	0.14
ELL3	-1.0697	1322.5	0.15	0.077	0.054	0.11	0.076	0.34
GLIPR2	1.2767	1322.5	0.15	0.13	0.058	0.03	0.13	0.2
EIF3J	0.8247	1324	0.15	0.18	0.033	0.17	0.082	0.39
CDC123	-0.5996	1325	0.15	0.44	0.33	0.11	0.41	0.046
LETM2	-0.6711	1326	0.15	0.11	0.072	0.087	0.16	0.22
C12orf29	0.8909	1327	0.15	0.049	0.037	0.13	0.13	0.25
AC007192.4	-0.9148	1328	0.15	0.16	0.098	0.038	0.21	0.082
MECP2	-0.9743	1329	0.15	0.11	0.074	0.073	0.13	0.21
P4HA3	0.4161	1330	0.15	0.34	0.26	0.25	0.47	0.046
MRPS22	0.7845	1331	0.15	0.081	0.048	0.084	0.17	0.2
CTC-563A5.2	-0.7059	1332	0.15	0.27	0.2	0.086	0.31	0.046
41882	0.8071	1333	0.15	0.077	0.058	0.16	0.11	0.25
AP000688.14	-1.178	1334.5	0.15	0.11	0.076	0.088	0.099	0.25
SPIB	-0.8989	1334.5	0.15	0.15	0.085	0.052	0.16	0.14
AC008746.5	0.9757	1337	0.15	0.25	0.12	0.028	0.26	0.14
BMF	-1.492	1337	0.15	0.088	0.11	0.16	0.06	0.37
RP13-1056D16.2	-0.5317	1337	0.15	0.22	0.19	0.19	0.29	0.046
EXOC4	1.0225	1339	0.15	0.14	0.095	0.051	0.14	0.11
CRB2	-0.6869	1340	0.15	0.084	0.076	0.13	0.17	0.083
ZNF79	0.4353	1341	0.15	0.42	0.33	0.22	0.5	0.047
PLAC9	-0.7336	1342	0.15	0.063	0.049	0.1	0.15	0.24
TMED1	-0.6626	1343	0.15	0.11	0.073	0.079	0.23	0.13
BORCS5	1.0123	1344.5	0.15	0.14	0.068	0.029	0.16	0.19
TAPBP	-0.2012	1344.5	0.15	0.7	0.68	0.55	0.76	0.047
TIMM9	1.2505	1346	0.15	0.11	0.058	0.038	0.14	0.19
PIK3IP1-AS1	-0.7901	1347.5	0.15	0.074	0.058	0.11	0.14	0.21
RP11-342M21.2	-0.8364	1347.5	0.15	0.063	0.059	0.14	0.11	0.33
RP4-591B8.2	-0.8014	1349	0.15	0.14	0.11	0.095	0.16	0.14
TAF3	0.9685	1350	0.15	0.17	0.11	0.046	0.18	0.083
SETD6	0.4878	1351	0.15	0.02	0.046	0.21	0.2	0.32
IFITM1	0.9437	1353	0.15	0.11	0.072	0.091	0.14	0.27
RP11-157K17.5	-0.5877	1353	0.15	0.076	0.056	0.1	0.15	0.21
TOR1AIP1	0.8927	1353	0.15	0.091	0.05	0.054	0.17	0.19
WDR88	0.6599	1355	0.15	0.099	0.065	0.13	0.2	0.15
RP11-151A6.6	-1.0514	1356	0.15	0.13	0.093	0.094	0.14	0.17
SPTB	0.6125	1357	0.15	0.059	0.045	0.12	0.18	0.17
RP11-875O11.1	-0.1418	1358	0.15	0.66	0.66	0.61	0.78	0.047
COL9A3	1.5633	1359	0.15	0.099	0.077	0.1	0.1	0.33
CTD-3222D19.11	-0.5259	1360	0.15	0.043	0.059	0.18	0.14	0.33
RP11-656D10.5	0.6601	1361	0.15	0.097	0.059	0.11	0.21	0.097
RP11-360L9.7	0.9531	1362	0.15	0.11	0.068	0.062	0.17	0.19
ACSS1	1.5732	1363	0.15	0.19	0.074	0.029	0.12	0.16
RP11-213H15.1	-0.7874	1364	0.15	0.15	0.091	0.049	0.17	0.11
CTB-134F13.1	-0.5867	1365	0.15	0.13	0.097	0.13	0.18	0.17
uc_338	1.255	1366.5	0.15	0.2	0.095	0.029	0.17	0.15
ZNF561-AS1	0.333	1366.5	0.15	0.63	0.54	0.32	0.69	0.048
RP11-17P16.2	-0.7031	1368	0.15	0.13	0.089	0.077	0.21	0.077
MATN1-AS1	-1.3508	1369	0.15	0.13	0.069	0.046	0.12	0.17
RP11-10A14.3	-0.5668	1370	0.15	0.09	0.084	0.14	0.2	0.048
ANAPC11	-0.7231	1371	0.15	0.075	0.061	0.13	0.12	0.27
ZNRD1	0.5853	1372	0.15	0.038	0.035	0.11	0.19	0.19
RP3-522J7.7	-0.2789	1373	0.15	0.27	0.32	0.41	0.47	0.048
MED14	1.3097	1374	0.15	0.19	0.089	0.039	0.14	0.13
KCNA3	0.4009	1375	0.15	0.052	0.054	0.19	0.35	0.12
SPATA9	0.8815	1376	0.15	0.15	0.082	0.039	0.21	0.12
MME-AS1	-1.1026	1377	0.15	0.23	0.11	0.033	0.18	0.085
RBM26	-1.2741	1378	0.15	0.11	0.065	0.051	0.12	0.25
TP53BP2	-0.8019	1379	0.15	0.11	0.075	0.07	0.14	0.22
TMEM184A	-0.1858	1380	0.15	0.55	0.54	0.51	0.69	0.048
GNB4	0.6769	1381	0.15	0.064	0.046	0.12	0.18	0.18
RP11-154B12.3	-0.7695	1382	0.15	0.11	0.078	0.082	0.15	0.22
RAE1	-0.7828	1383	0.15	0.1	0.073	0.1	0.17	0.28
RP11-461A8.4	0.8851	1384	0.15	0.31	0.2	0.041	0.25	0.085
WHSC1L1	0.615	1385	0.15	0.17	0.12	0.2	0.28	0.048
IFNAR2	-0.7692	1386	0.15	0.15	0.11	0.088	0.17	0.12
CTD-2530N21.4	0.7116	1387	0.15	0.12	0.076	0.1	0.21	0.17
IQCJ-SCHIP1-AS1	-0.7208	1388	0.15	0.076	0.062	0.12	0.12	0.24
RP11-135A24.4	-0.6203	1389	0.15	0.082	0.075	0.13	0.19	0.048
SRRM1	-0.8169	1390	0.15	0.17	0.11	0.055	0.23	0.059
CTD-3222D19.9	-0.6733	1391	0.15	0.042	0.063	0.16	0.11	0.22
DOCK8	1.1065	1392	0.15	0.15	0.082	0.04	0.17	0.18
RP11-539L10.3	0.8612	1393	0.15	0.25	0.15	0.03	0.28	0.15
CABLES1	-0.8277	1394	0.16	0.12	0.068	0.081	0.11	0.29
PANK2	-0.5681	1395	0.16	0.1	0.079	0.11	0.21	0.1
FURIN	-1.3197	1396	0.16	0.18	0.091	0.06	0.15	0.081
NEK6	-0.532	1397.5	0.16	0.046	0.067	0.17	0.2	0.086
RP11-56B16.5	0.5938	1397.5	0.16	0.031	0.037	0.18	0.17	0.36
MAN1B1-AS1	-1.0302	1399	0.16	0.13	0.069	0.036	0.16	0.18
PPP1R16A	-0.6952	1400	0.16	0.31	0.23	0.055	0.38	0.074
RP11-394J1.2	-0.6498	1401	0.16	0.041	0.064	0.17	0.1	0.32
RP11-244N20.7	1.1772	1402	0.16	0.11	0.087	0.11	0.13	0.31
LENG1	0.8317	1403	0.16	0.15	0.091	0.039	0.19	0.14
RP11-20B24.6	0.5643	1404	0.16	0.15	0.1	0.16	0.27	0.049
STX1A	-0.7619	1405	0.16	0.12	0.084	0.073	0.21	0.11
POLR3G	0.8194	1406	0.16	0.12	0.077	0.11	0.21	0.12
CTA-972D3.2	0.6029	1407	0.16	0.32	0.23	0.13	0.42	0.049
LPO	0.9017	1408	0.16	0.15	0.092	0.046	0.18	0.1
LINC01588	-0.5949	1409	0.16	0.063	0.064	0.15	0.11	0.36
LINC01431	-0.6481	1410	0.16	0.31	0.24	0.12	0.36	0.049
DENND1C	1.0532	1411	0.16	0.15	0.083	0.036	0.15	0.18
AC017101.10	-0.8562	1412	0.16	0.053	0.074	0.18	0.066	0.4
POLR3E	0.852	1413	0.16	0.15	0.09	0.031	0.19	0.087
CTD-2020K17.3	-0.4595	1414	0.16	0.022	0.094	0.24	0.19	0.26
RP4-671O14.7	-0.7715	1415	0.16	0.082	0.064	0.11	0.13	0.25
LHFPL5	0.641	1416.5	0.16	0.037	0.037	0.13	0.16	0.21
RP11-288E14.2	-1.4602	1416.5	0.16	0.14	0.068	0.052	0.1	0.2
EMILIN2	0.8039	1418	0.16	0.085	0.063	0.16	0.12	0.28
CCDC159	-0.6062	1419	0.16	0.073	0.093	0.2	0.16	0.14
PRKAG1	-0.8928	1420	0.16	0.16	0.094	0.06	0.18	0.14
CSTB	-0.9558	1421	0.16	0.087	0.07	0.11	0.12	0.29
CBLN3	-0.703	1422	0.16	0.066	0.077	0.17	0.15	0.15
RP11-1079H9.1	0.9501	1423	0.16	0.14	0.098	0.086	0.22	0.18
RP4-568F9.3	1.3314	1424	0.16	0.12	0.081	0.076	0.13	0.26
NRDC	-0.6228	1425	0.16	0.053	0.098	0.28	0.1	0.4
RBPMS	0.5219	1426	0.16	0.048	0.06	0.18	0.2	0.12
FLG	-0.9152	1427	0.16	0.28	0.17	0.038	0.24	0.088
CFAP126	0.709	1428.5	0.16	0.055	0.035	0.11	0.15	0.18
IRAK2	-1.1893	1428.5	0.16	0.19	0.094	0.032	0.13	0.13
LRMP	1.4332	1430	0.16	0.22	0.094	0.031	0.15	0.14
CNOT2	-0.8059	1431	0.16	0.16	0.1	0.073	0.21	0.1
RIC1	0.6709	1432	0.16	0.07	0.042	0.097	0.18	0.2
CTC-325H20.4	0.6972	1433	0.16	0.13	0.077	0.088	0.24	0.05
RP11-379F4.7	0.777	1434	0.16	0.13	0.078	0.069	0.22	0.14
RP11-456D7.1	0.7916	1435.5	0.16	0.082	0.066	0.19	0.12	0.3
ZNF32-AS2	0.5581	1435.5	0.16	0.064	0.061	0.16	0.21	0.12
TTLL2	-0.7246	1437	0.16	0.27	0.18	0.031	0.3	0.088
XXbac-BPG181M17.6	-0.6049	1438	0.16	0.035	0.054	0.23	0.15	0.18
SRRD	-0.4682	1439	0.16	0.023	0.066	0.22	0.14	0.31
NSA2	0.6762	1440	0.16	0.039	0.039	0.14	0.15	0.32
CRADD	-1.1292	1441.5	0.16	0.12	0.079	0.046	0.14	0.19
SLC47A2	-1.3409	1441.5	0.16	0.11	0.091	0.11	0.1	0.36
B4GALT7	-0.7168	1443	0.16	0.087	0.055	0.08	0.19	0.24
F2RL2	0.5574	1444	0.16	0.038	0.041	0.14	0.18	0.18
AC004623.2	0.8339	1445	0.16	0.088	0.055	0.1	0.18	0.19
DUS1L	-0.742	1446.5	0.16	0.28	0.2	0.056	0.34	0.088
RP11-356I2.4	0.4424	1446.5	0.16	0.054	0.1	0.31	0.2	0.057
ZNF763	0.7024	1448	0.16	0.33	0.22	0.057	0.34	0.06
SUCO	-0.9906	1449	0.16	0.16	0.1	0.071	0.17	0.18
TUBA1C	-0.9111	1450	0.16	0.066	0.11	0.26	0.064	0.44
BCL2L2	0.6657	1451	0.16	0.09	0.056	0.12	0.22	0.13
PARP10	-1.2069	1452	0.16	0.13	0.066	0.034	0.15	0.19
CTB-186G2.4	-1.1571	1453	0.16	0.12	0.086	0.077	0.14	0.29
ACIN1	0.5957	1454	0.16	0.096	0.058	0.12	0.22	0.12
SFPQ	1.1022	1455	0.16	0.088	0.074	0.11	0.089	0.25
AC000078.5	0.9974	1456	0.16	0.12	0.084	0.064	0.13	0.2
HIST2H2BF	-0.8746	1457	0.16	0.11	0.087	0.11	0.16	0.19
RP11-123C21.3	-0.7981	1458	0.16	0.086	0.067	0.12	0.13	0.27
LPP-AS2	-0.8873	1459	0.16	0.16	0.099	0.06	0.19	0.11
PIK3CD-AS2	-0.887	1460	0.16	0.16	0.11	0.068	0.19	0.14
CTD-2373H9.3	-0.6167	1461.5	0.16	0.093	0.073	0.12	0.22	0.12
HTRA2	-0.8934	1461.5	0.16	0.087	0.073	0.12	0.12	0.19
SESN1	0.8382	1463	0.16	0.16	0.098	0.059	0.21	0.14
FNDC8	-0.8662	1464	0.16	0.12	0.075	0.061	0.19	0.2
SNF8	0.2539	1465	0.16	0.32	0.34	0.52	0.53	0.051
POM121C	0.8937	1466	0.16	0.16	0.1	0.044	0.17	0.17
RP11-15F12.3	0.4817	1467	0.16	0.5	0.39	0.17	0.52	0.051
LINC01272	-0.9215	1468	0.16	0.22	0.16	0.054	0.24	0.09
TRIM17	0.8215	1469	0.16	0.12	0.077	0.09	0.15	0.32
SLFN12L	-0.7812	1470.5	0.16	0.16	0.1	0.065	0.18	0.19
ZNF627	-0.8408	1470.5	0.16	0.16	0.11	0.071	0.22	0.18
MIR762	0.6806	1472	0.16	0.4	0.28	0.057	0.37	0.077
AURKA	1.092	1473	0.16	0.18	0.092	0.032	0.16	0.17
HEXA	-0.9685	1474	0.16	0.13	0.081	0.1	0.13	0.31
FUNDC2	0.6919	1475	0.17	0.13	0.077	0.093	0.23	0.12
RP11-264L1.1	-0.7987	1476	0.17	0.16	0.11	0.072	0.22	0.14
GPSM2	0.5403	1477	0.17	0.035	0.041	0.21	0.22	0.27
RP11-158H5.2	1.1552	1478	0.17	0.13	0.075	0.077	0.13	0.27
CTD-2363C16.2	-0.9387	1479	0.17	0.084	0.068	0.12	0.11	0.25
BOC	0.8994	1480	0.17	0.13	0.075	0.061	0.16	0.23
EPB41L4A-AS1	0.8734	1481	0.17	0.14	0.093	0.082	0.23	0.17
GABPB1-AS1	-0.7081	1482.5	0.17	0.16	0.12	0.09	0.23	0.077
MRPS33	1.1264	1482.5	0.17	0.16	0.078	0.037	0.16	0.18
AC092580.1	0.4655	1484	0.17	0.49	0.4	0.21	0.48	0.052
ELMSAN1	-1.5487	1485	0.17	0.15	0.072	0.058	0.092	0.21
KRT73	1.0897	1486	0.17	0.19	0.099	0.034	0.17	0.1
RP4-809F4.1	0.86	1487	0.17	0.16	0.099	0.052	0.23	0.1
RP11-627K11.3	0.7144	1488	0.17	0.14	0.084	0.071	0.23	0.14
AP000442.1	-0.534	1489	0.17	0.12	0.095	0.14	0.22	0.11
RP3-415N12.1	0.8377	1490	0.17	0.14	0.085	0.07	0.23	0.074
CTB-31O20.4	-0.5644	1491	0.17	0.088	0.071	0.11	0.23	0.12
MRPL10	-1.5827	1492	0.17	0.18	0.081	0.054	0.11	0.19
ABHD12	-1.1791	1493	0.17	0.18	0.092	0.081	0.16	0.16
BAG6	-0.9302	1494	0.17	0.13	0.096	0.091	0.16	0.23
RP11-876N24.7	-0.332	1495	0.17	0.4	0.37	0.34	0.54	0.053
DOCK3	0.7576	1496	0.17	0.22	0.14	0.084	0.3	0.053
RP11-596D21.1	0.7021	1497	0.17	0.13	0.084	0.096	0.23	0.17
RP11-303G3.6	-1.0361	1498	0.17	0.26	0.15	0.047	0.24	0.092
PRKRIP1	-0.9726	1499	0.17	0.17	0.11	0.047	0.18	0.11
CNTN2	-1.2915	1500.5	0.17	0.1	0.072	0.11	0.091	0.27
RP11-148O21.6	1.0042	1500.5	0.17	0.13	0.079	0.077	0.14	0.3
SPATA6L	0.688	1502	0.17	0.13	0.08	0.12	0.23	0.14
GRIN2C	-0.6568	1503	0.17	0.071	0.055	0.12	0.18	0.25
NFAM1	-0.9062	1504	0.17	0.19	0.12	0.059	0.21	0.08
ABHD12B	-0.8939	1505	0.17	0.13	0.087	0.12	0.1	0.35
MLK7-AS1	-0.5162	1506	0.17	0.05	0.072	0.2	0.15	0.28
SUV39H2	0.8486	1507	0.17	0.06	0.042	0.12	0.15	0.25
CENPV	0.2193	1508	0.17	0.52	0.48	0.6	0.61	0.054
RP11-701P16.2	-0.519	1509	0.17	0.075	0.1	0.28	0.16	0.14
AC138744.2	-1.0616	1510	0.17	0.26	0.14	0.033	0.22	0.13
AC137932.6	-0.722	1511	0.17	0.072	0.055	0.12	0.16	0.3
AC002400.1	-0.5724	1512	0.17	0.05	0.085	0.25	0.11	0.43
PHF20	-1.0551	1513	0.17	0.11	0.095	0.12	0.12	0.29
NDRG4	0.4354	1514	0.17	0.44	0.35	0.25	0.52	0.054
CTD-2545G14.6	-0.4955	1515	0.17	0.027	0.073	0.22	0.13	0.43
UPF2	0.2688	1516	0.17	0.63	0.55	0.41	0.66	0.054
MGST3	-1.1732	1517	0.17	0.086	0.076	0.12	0.096	0.26
S100PBP	-0.7204	1518	0.17	0.13	0.1	0.14	0.19	0.2
RP11-769O8.1	-0.3284	1519	0.17	0.27	0.29	0.32	0.42	0.054
RP1-27K12.4	-0.5087	1520	0.17	0.1	0.095	0.15	0.2	0.16
DNAAF1	-0.2922	1521	0.17	0.32	0.34	0.38	0.48	0.055
RP11-384C4.7	0.7582	1522	0.17	0.095	0.066	0.15	0.22	0.2
PLET1	-0.8582	1523	0.17	0.17	0.13	0.1	0.2	0.2
HEATR4	0.4942	1524	0.17	0.064	0.074	0.19	0.25	0.086
PFN1	-1.124	1525	0.17	0.13	0.092	0.072	0.14	0.21
IDS	-0.6154	1526	0.17	0.17	0.13	0.1	0.22	0.19
CTD-2139B15.2	-0.9457	1527	0.18	0.21	0.14	0.051	0.2	0.096
GNB5	-1.0467	1528	0.18	0.2	0.11	0.041	0.18	0.16
SARNP	0.9977	1529	0.18	0.15	0.092	0.063	0.19	0.2
GANC	-0.3649	1530	0.18	0.19	0.24	0.33	0.35	0.055
CDHR5	-0.8336	1531	0.18	0.12	0.065	0.055	0.2	0.2
TSC22D1-AS1	-0.4619	1532	0.18	0.42	0.34	0.16	0.54	0.055
RP11-167N4.4	0.6939	1533	0.18	0.06	0.04	0.097	0.21	0.24
SLC45A4	-0.6457	1534	0.18	0.34	0.28	0.17	0.37	0.055
TRIM23	0.5407	1535	0.18	0.057	0.054	0.15	0.21	0.17
AL022314.1	0.8377	1536	0.18	0.18	0.1	0.035	0.22	0.097
PRPH2	1.537	1537	0.18	0.097	0.061	0.13	0.083	0.4
RP11-458D21.1	0.7481	1538	0.18	0.18	0.11	0.071	0.24	0.12
RP11-324E6.6	-0.4692	1539	0.18	0.054	0.075	0.18	0.14	0.29
CTD-2024I7.13	-0.5647	1540	0.18	0.052	0.075	0.17	0.15	0.24
SGOL1-AS1	0.8006	1541	0.18	0.17	0.1	0.061	0.24	0.14
RP11-333E13.4	0.9659	1542	0.18	0.18	0.095	0.035	0.21	0.11
TMEM5-AS1	0.938	1543	0.18	0.14	0.094	0.099	0.2	0.25
PBRM1	-1.0501	1544.5	0.18	0.18	0.12	0.081	0.17	0.18
RP11-540B6.6	-0.5858	1544.5	0.18	0.09	0.086	0.15	0.21	0.12
RP11-118E18.2	-1.0412	1546	0.18	0.19	0.11	0.06	0.17	0.11
SAP30L-AS1	0.6085	1547	0.18	0.11	0.067	0.13	0.21	0.2
RORA-AS1	0.3431	1548	0.18	0.035	0.044	0.2	0.27	0.3
UCHL5	-0.692	1549	0.18	0.13	0.11	0.15	0.2	0.16
RP11-711K1.7	1.0792	1550	0.18	0.14	0.093	0.09	0.17	0.24
SPATA32	-0.909	1551.5	0.18	0.18	0.11	0.062	0.21	0.14
SRPRA	0.7108	1551.5	0.18	0.17	0.12	0.15	0.2	0.14
FOXP1-AS1	0.2757	1553	0.18	0.34	0.33	0.47	0.52	0.056
AF129408.17	0.8463	1554	0.18	0.08	0.076	0.19	0.14	0.4
PRR33	-1.3059	1555	0.18	0.17	0.29	0.53	0.069	0.78
CPSF4L	0.7599	1556	0.18	0.34	0.21	0.034	0.34	0.16
HACD3	-0.9763	1557	0.18	0.14	0.11	0.12	0.15	0.21
RP11-53I6.4	0.6339	1558	0.18	0.069	0.064	0.15	0.24	0.14
AC108059.4	-0.7756	1559.5	0.18	0.35	0.24	0.071	0.33	0.056
GTPBP6	1.227	1559.5	0.18	0.19	0.1	0.034	0.14	0.21
PPM1G	0.8563	1561	0.18	0.27	0.18	0.062	0.25	0.081
EPHX1	0.6215	1562	0.18	0.081	0.077	0.21	0.14	0.31
RP5-1042K10.12	-0.5443	1563	0.18	0.18	0.13	0.12	0.22	0.19
RP11-3K24.3	-0.9645	1564	0.18	0.27	0.17	0.057	0.24	0.098
LINC00528	-1.0354	1565	0.18	0.14	0.081	0.06	0.12	0.23
IFT140	-0.3771	1566	0.18	0.62	0.54	0.43	0.66	0.056
FIZ1	-0.9399	1567	0.18	0.15	0.11	0.1	0.16	0.2
RP3-400B16.4	0.5039	1568	0.18	0.39	0.3	0.14	0.45	0.056
REC8	-0.6916	1569.5	0.18	0.11	0.085	0.12	0.2	0.23
TRAPPC5	-1.4658	1569.5	0.18	0.14	0.085	0.11	0.11	0.31
MAP1LC3B	-1.2046	1571	0.18	0.14	0.09	0.07	0.14	0.28
CTD-2340D6.2	-1.3375	1572	0.18	0.13	0.099	0.12	0.1	0.32
RP11-797A18.6	1.0533	1573	0.18	0.14	0.086	0.09	0.13	0.34
RP11-328C8.4	0.6153	1574	0.18	0.11	0.068	0.11	0.23	0.2
FKBP1A	0.768	1575	0.18	0.14	0.082	0.058	0.19	0.2
LRRN2	0.3886	1576.5	0.18	0.29	0.25	0.35	0.4	0.056
PIGBOS1	1.4877	1576.5	0.18	0.27	0.13	0.034	0.17	0.15
TTC9B	1.0063	1578	0.18	0.26	0.15	0.05	0.21	0.099
MGST2	-0.9759	1579	0.18	0.1	0.065	0.12	0.13	0.35
RP11-210N13.1	0.6617	1580	0.18	0.052	0.054	0.15	0.16	0.33
RP11-944L7.4	-0.8454	1581	0.18	0.17	0.12	0.084	0.21	0.2
RP11-810M2.2	0.5106	1582	0.18	0.044	0.054	0.18	0.2	0.14
CDKN1A	-0.8545	1583	0.18	0.14	0.08	0.084	0.12	0.27
AC010132.11	0.4656	1584	0.18	0.14	0.13	0.25	0.32	0.056
U91324.1	1.3951	1585	0.18	0.18	0.078	0.054	0.13	0.22
DNAH2	-0.8844	1586	0.18	0.13	0.11	0.11	0.15	0.21
ITGA5	-0.8795	1587	0.18	0.14	0.078	0.055	0.2	0.27
RELA	-0.6065	1588	0.18	0.063	0.096	0.28	0.12	0.41
RP11-799B12.2	1.0133	1589	0.18	0.12	0.088	0.12	0.16	0.32
IMMP1L	1.0366	1590	0.18	0.086	0.079	0.18	0.14	0.36
CTD-2036P10.3	0.5846	1591	0.18	0.04	0.052	0.23	0.16	0.41
HIPK3	-0.7169	1592	0.18	0.28	0.2	0.11	0.3	0.057
MOB3A	-0.803	1593	0.18	0.22	0.16	0.067	0.26	0.057
FRMPD3-AS1	-1.0203	1594	0.18	0.18	0.13	0.079	0.17	0.14
RP1-261G23.7	-0.4972	1595	0.18	0.062	0.08	0.22	0.14	0.48
RP1-20B21.4	-0.4997	1596	0.18	0.033	0.062	0.23	0.16	0.36
AC008079.10	-0.5724	1598	0.18	0.072	0.081	0.16	0.18	0.2
ATXN1	-1.083	1598	0.18	0.18	0.12	0.046	0.18	0.1
IGFBP7-AS1	-0.9881	1598	0.18	0.18	0.13	0.079	0.21	0.21
ZBTB46	0.5416	1600	0.18	0.21	0.16	0.22	0.28	0.057
CEP290	1.0807	1601	0.19	0.14	0.11	0.12	0.2	0.26
RP11-55J15.2	0.8912	1602	0.19	0.19	0.13	0.064	0.2	0.063
L3MBTL3	0.7486	1603	0.19	0.16	0.1	0.074	0.25	0.085
TIMM17B	-0.8147	1604	0.19	0.1	0.079	0.12	0.16	0.29
POMT1	-0.7428	1605	0.19	0.11	0.089	0.13	0.19	0.25
AC002398.11	0.5891	1606	0.19	0.17	0.12	0.14	0.25	0.18
GLB1L3	0.4897	1607	0.19	0.13	0.086	0.13	0.33	0.14
SMIM20	0.3909	1608	0.19	0.55	0.45	0.22	0.62	0.057
AMIGO1	0.8466	1609.5	0.19	0.1	0.069	0.13	0.14	0.33
RP11-275I14.4	-0.4738	1609.5	0.19	0.046	0.076	0.25	0.16	0.29
TMED4	0.7102	1611	0.19	0.13	0.083	0.15	0.18	0.21
RP11-89H19.1	-0.6019	1612	0.19	0.07	0.081	0.16	0.15	0.36
ATAD5	0.5846	1613	0.19	0.14	0.089	0.11	0.28	0.15
PEX11G	0.5826	1614	0.19	0.15	0.1	0.16	0.23	0.08
MCCC1-AS1	0.6365	1615	0.19	0.13	0.086	0.13	0.25	0.077
OAZ2	0.5319	1616	0.19	0.11	0.11	0.24	0.2	0.17
LSM7	-0.8333	1617	0.19	0.18	0.12	0.051	0.24	0.21
RP11-2E11.6	0.938	1618	0.19	0.14	0.1	0.11	0.16	0.29
UFSP2	0.6238	1619	0.19	0.1	0.07	0.14	0.27	0.084
ZNF233	0.953	1620	0.19	0.14	0.097	0.12	0.15	0.38
CTD-2012K14.2	-0.7325	1621	0.19	0.18	0.14	0.13	0.25	0.17
MIR3934	1.2749	1622.5	0.19	0.18	0.092	0.065	0.13	0.21
RP11-467H10.1	0.8043	1622.5	0.19	0.18	0.11	0.082	0.25	0.13
CTA-407F11.7	-0.6239	1624	0.19	0.18	0.14	0.14	0.25	0.082
RP5-968P14.2	-0.7913	1625	0.19	0.18	0.12	0.065	0.25	0.17
RP11-347I19.7	0.4179	1626	0.19	0.043	0.048	0.22	0.27	0.16
CXCR6	0.5632	1627	0.19	0.1	0.081	0.18	0.22	0.11
PHF21A	-1.0428	1628	0.19	0.19	0.13	0.07	0.18	0.21
RP11-691H4.4	-0.9969	1629	0.19	0.11	0.081	0.13	0.13	0.38
RPS23	1.1615	1630	0.19	0.15	0.12	0.12	0.11	0.35
EHD4-AS1	-0.5102	1631	0.19	0.06	0.082	0.18	0.15	0.34
RP11-669E14.6	-0.612	1632	0.19	0.15	0.11	0.13	0.25	0.13
MIR5685	-0.3044	1633	0.19	0.7	0.63	0.48	0.69	0.058
FAM98C	-1.4382	1634	0.19	0.15	0.087	0.1	0.11	0.22
ZNF76	0.919	1635	0.19	0.32	0.19	0.065	0.32	0.094
ARHGAP44	0.684	1636	0.19	0.19	0.14	0.16	0.25	0.19
SERINC4	0.4121	1637	0.19	0.048	0.058	0.25	0.27	0.14
GCC2-AS1	0.5789	1638	0.19	0.098	0.075	0.16	0.24	0.2
CLECL1	0.6631	1639	0.19	0.13	0.076	0.083	0.25	0.21
METTL9	-0.6257	1640	0.19	0.062	0.083	0.19	0.13	0.23
RP11-8L8.2	-1.3825	1641	0.19	0.098	0.12	0.38	0.072	0.69
DCAF8	-0.6692	1642	0.19	0.12	0.1	0.16	0.19	0.21
ANKRD49	0.5333	1643	0.19	0.1	0.079	0.17	0.25	0.071
AC006960.7	-0.599	1644	0.19	0.13	0.12	0.17	0.2	0.14
RP11-51F16.9	0.8896	1645	0.19	0.29	0.17	0.045	0.27	0.1
RP11-244G12.1	-1.1057	1646	0.19	0.15	0.092	0.087	0.16	0.23
AC005578.3	-0.4396	1647	0.19	0.17	0.21	0.31	0.27	0.059
RP3-337O18.9	-0.4543	1648	0.19	0.03	0.083	0.24	0.16	0.37
LINC00324	-0.5907	1649	0.19	0.13	0.097	0.12	0.21	0.21
VTN	-0.0978	1650	0.19	0.82	0.81	0.73	0.88	0.059
SLC9A9-AS1	-0.5365	1651	0.19	0.19	0.14	0.11	0.23	0.21
MRPL1	0.6448	1652	0.19	0.13	0.088	0.13	0.28	0.12
AF131216.1	0.47	1653	0.19	0.26	0.19	0.19	0.36	0.059
PAX6	0.777	1654	0.19	0.066	0.052	0.15	0.18	0.21
TRADD	-1.0124	1655	0.19	0.15	0.086	0.055	0.14	0.21
FAM102B	0.8719	1656	0.19	0.11	0.087	0.13	0.14	0.28
POR	-0.9895	1657	0.19	0.19	0.15	0.079	0.22	0.18
FAM53B-AS1	-0.5	1658	0.19	0.058	0.084	0.19	0.21	0.14
ALPK1	-0.8945	1659	0.19	0.15	0.11	0.11	0.16	0.27
CTC-498J12.3	0.545	1660	0.19	0.042	0.05	0.21	0.23	0.28
RP11-323J4.1	-0.3009	1661	0.19	0.47	0.44	0.4	0.51	0.059
RP11-517O13.1	0.7486	1662	0.19	0.18	0.13	0.12	0.26	0.18
SLC39A7	0.6107	1663	0.19	0.19	0.13	0.16	0.26	0.12
TRAC	-0.8645	1664	0.19	0.27	0.18	0.066	0.26	0.065
TP53TG5	-0.4563	1665	0.19	0.045	0.066	0.21	0.19	0.18
MLANA	0.4893	1666	0.19	0.081	0.085	0.2	0.28	0.14
ABI2	-0.5533	1667	0.19	0.079	0.085	0.17	0.12	0.42
ATAT1	-0.7125	1668	0.19	0.19	0.14	0.097	0.26	0.15
GPHN	1.2127	1669	0.19	0.19	0.1	0.055	0.19	0.2
LONRF1	-1.1461	1670.5	0.19	0.19	0.098	0.062	0.17	0.21
WI2-1896O14.1	-0.6274	1670.5	0.19	0.19	0.15	0.15	0.26	0.17
AP002381.2	0.8466	1672.5	0.19	0.19	0.12	0.062	0.22	0.21
RP11-70L8.4	0.5688	1672.5	0.19	0.049	0.056	0.17	0.21	0.2
MRPS25	0.578	1674	0.2	0.043	0.052	0.21	0.17	0.44
RP11-110I1.11	0.2161	1675	0.2	0.45	0.46	0.61	0.61	0.06
CXorf40A	0.6942	1676	0.2	0.19	0.12	0.042	0.23	0.13
TLK1	1.0257	1677	0.2	0.2	0.1	0.037	0.2	0.19
Z83001.1	0.8217	1678	0.2	0.11	0.075	0.13	0.17	0.32
KCNJ1	0.1463	1679	0.2	0.65	0.6	0.7	0.78	0.06
NANS	0.5023	1680	0.2	0.071	0.07	0.19	0.21	0.15
CRYBG3	0.5736	1681	0.2	0.041	0.051	0.16	0.2	0.28
RP11-481K16.2	-0.3451	1682	0.2	0.4	0.36	0.33	0.47	0.06
CLUAP1	0.5743	1683	0.2	0.05	0.051	0.15	0.21	0.23
JMJD1C-AS1	-0.8134	1684	0.2	0.15	0.11	0.1	0.22	0.27
RP11-582J16.4	0.4872	1685	0.2	0.029	0.055	0.23	0.26	0.28
CTD-2522E6.4	-0.5986	1686.5	0.2	0.18	0.13	0.14	0.26	0.11
ST7-AS1	-0.7098	1686.5	0.2	0.19	0.16	0.14	0.24	0.17
AAMDC	0.5128	1688	0.2	0.098	0.086	0.17	0.24	0.11
MALAT1	0.6168	1689	0.2	0.26	0.051	0.21	0.096	0.37
NBPF8	0.6581	1690	0.2	0.16	0.1	0.093	0.26	0.18
CTD-3203P2.1	0.4347	1691	0.2	0.27	0.21	0.3	0.36	0.06
PAQR9-AS1	-1.1235	1692	0.2	0.2	0.14	0.097	0.16	0.2
KMT2E	0.4671	1693	0.2	0.029	0.053	0.23	0.24	0.32
SCO2	-1.1492	1694	0.2	0.1	0.086	0.14	0.084	0.36
AC010761.10	-0.5752	1695	0.2	0.1	0.1	0.17	0.18	0.18
C8orf59	0.9074	1696	0.2	0.098	0.083	0.19	0.17	0.36
RP11-50C13.1	0.6142	1697	0.2	0.098	0.077	0.17	0.25	0.2
CCNE2	0.4998	1698	0.2	0.045	0.051	0.21	0.27	0.16
FOCAD	0.8307	1699	0.2	0.16	0.11	0.11	0.22	0.28
CTD-2196E14.7	0.5978	1700	0.2	0.069	0.067	0.17	0.21	0.18
PCGF3	0.5105	1701	0.2	0.067	0.079	0.21	0.21	0.18
ZNF788	-0.9	1702	0.2	0.2	0.15	0.074	0.2	0.068
RP11-386G11.3	-1.7976	1703	0.2	0.14	0.11	0.4	0.074	0.61
BZRAP1-AS1	-0.4545	1704	0.2	0.036	0.084	0.25	0.17	0.39
RP11-493E3.1	-0.7265	1705	0.2	0.2	0.15	0.14	0.24	0.17
LL0XNC01-116E7.2	-0.6426	1706	0.2	0.44	0.34	0.066	0.39	0.11
ATG7	0.5912	1707	0.2	0.041	0.052	0.17	0.21	0.21
CTD-2583A14.8	0.6674	1708	0.2	0.31	0.23	0.12	0.33	0.061
SNAP47-AS1	0.9678	1709	0.2	0.16	0.11	0.08	0.18	0.24
NDUFA13	0.7206	1710	0.2	0.46	0.34	0.068	0.39	0.1
MYOT	0.7268	1711	0.2	0.087	0.059	0.13	0.2	0.26
RP11-173A8.2	-0.5758	1712	0.2	0.13	0.13	0.19	0.22	0.18
FCN1	-1.5625	1713	0.2	0.093	0.14	0.55	0.074	0.81
RP11-313D6.3	0.6508	1714	0.2	0.13	0.089	0.13	0.26	0.22
ZDHHC9	-0.6601	1715	0.2	0.2	0.14	0.091	0.26	0.073
RP11-345P4.10	0.537	1716	0.2	0.1	0.088	0.19	0.29	0.13
NOTCH4	-0.8418	1717	0.2	0.2	0.15	0.074	0.24	0.11
ATP6V0E2-AS1	0.6406	1718	0.2	0.11	0.088	0.22	0.15	0.34
CCDC28B	0.5548	1719	0.2	0.16	0.12	0.17	0.26	0.19
SELL	0.7322	1720	0.2	0.16	0.091	0.076	0.22	0.26
MPHOSPH9	0.8075	1721	0.2	0.2	0.12	0.046	0.26	0.11
SIGLEC9	-0.9697	1722	0.2	0.2	0.13	0.044	0.22	0.15
PCBD1	-0.8848	1723	0.2	0.16	0.12	0.12	0.19	0.33
DYRK1A	1.1073	1724	0.2	0.16	0.096	0.067	0.14	0.29
ZNHIT2	-1.5681	1725	0.2	0.19	0.087	0.1	0.11	0.28
CEP250	0.603	1726	0.2	0.088	0.067	0.17	0.18	0.22
DHFR	-0.9639	1727.5	0.2	0.27	0.16	0.058	0.25	0.11
TBL1XR1-AS1	0.5869	1727.5	0.2	0.045	0.052	0.21	0.18	0.42
PTPN11	-0.5678	1729	0.2	0.51	0.39	0.17	0.51	0.061
RP11-521C22.2	-0.4717	1730	0.2	0.08	0.11	0.24	0.22	0.11
RP11-114F3.5	-0.8496	1731	0.2	0.2	0.15	0.078	0.23	0.13
RP11-867O8.5	0.8937	1732	0.2	0.15	0.11	0.14	0.2	0.31
HOXA2	-0.559	1733	0.2	0.12	0.09	0.14	0.18	0.3
RP11-860B13.3	0.7364	1734	0.2	0.16	0.11	0.12	0.28	0.12
CD40LG	0.967	1735	0.2	0.16	0.09	0.054	0.17	0.25
LRRN3	0.6238	1736	0.2	0.063	0.053	0.14	0.2	0.25
RGMB	1.2588	1737	0.2	0.16	0.09	0.083	0.16	0.27
BTBD18	-0.562	1738	0.2	0.065	0.088	0.2	0.18	0.21
RP11-314A20.5	-0.7343	1739	0.21	0.21	0.15	0.078	0.22	0.14
DSTN	-0.5382	1740	0.21	0.16	0.11	0.12	0.21	0.25
RP1-184J9.2	0.6449	1741	0.21	0.17	0.11	0.11	0.27	0.12
ITPR1-AS1	-1.036	1743	0.21	0.16	0.11	0.12	0.13	0.32
RP11-124D2.7	0.9347	1743	0.21	0.13	0.097	0.14	0.13	0.37
RP11-33I11.2	0.7092	1743	0.21	0.16	0.11	0.12	0.22	0.29
ZBTB11-AS1	-0.1782	1745	0.21	0.51	0.55	0.57	0.61	0.063
KRT73-AS1	0.5578	1746	0.21	0.16	0.12	0.17	0.25	0.22
RP11-465L10.10	-0.2882	1747	0.21	0.63	0.59	0.48	0.59	0.063
CTA-992D9.8	-0.8929	1748	0.21	0.2	0.17	0.12	0.2	0.17
CTD-2231E14.2	-1.1015	1749.5	0.21	0.16	0.13	0.14	0.17	0.35
HSPE1	-0.8944	1749.5	0.21	0.22	0.13	0.056	0.19	0.14
SPDYE3	0.5278	1751	0.21	0.11	0.089	0.17	0.26	0.19
ZSWIM7	-0.6485	1752	0.21	0.13	0.096	0.12	0.22	0.27
LL22NC03-86G7.1	-0.4168	1753	0.21	0.031	0.13	0.28	0.22	0.18
SMYD4	-0.7098	1754	0.21	0.38	0.28	0.071	0.39	0.11
RP11-542C16.1	-0.5699	1755	0.21	0.18	0.13	0.13	0.27	0.065
CACNA2D2	0.4678	1756	0.21	0.26	0.19	0.21	0.33	0.063
ANKMY1	-0.7118	1757	0.21	0.19	0.14	0.1	0.27	0.14
CPNE2	0.8416	1758	0.21	0.17	0.11	0.064	0.19	0.23
AC022182.3	0.9269	1759	0.21	0.21	0.13	0.078	0.24	0.23
RP11-379J5.5	-0.9039	1760	0.21	0.13	0.11	0.14	0.17	0.35
SPEN	-0.5113	1761	0.21	0.091	0.1	0.18	0.23	0.18
RP11-849F2.5	0.4464	1762	0.21	0.076	0.092	0.23	0.31	0.066
BRCA2	1.2738	1763	0.21	0.16	0.11	0.095	0.16	0.31
GINS4	-0.8571	1764	0.21	0.16	0.1	0.11	0.14	0.35
CNNM3	0.7438	1765	0.21	0.12	0.082	0.15	0.16	0.26
CASC2	-0.4911	1766	0.21	0.4	0.33	0.24	0.46	0.063
FBXO2	0.9187	1767	0.21	0.2	0.13	0.079	0.2	0.23
SCO1	0.6886	1768	0.21	0.21	0.15	0.12	0.27	0.063
KCTD20	0.6492	1769	0.21	0.08	0.062	0.16	0.18	0.34
RP3-325F22.3	0.5532	1770	0.21	0.16	0.11	0.14	0.29	0.16
RP11-269F20.1	0.5841	1771	0.21	0.045	0.055	0.18	0.19	0.35
SCMH1	-0.9314	1772	0.21	0.1	0.093	0.16	0.12	0.35
CROCC2	-1.3544	1773.5	0.21	0.11	0.12	0.39	0.076	0.6
PDE3B	0.7529	1773.5	0.21	0.19	0.12	0.095	0.27	0.063
PEX10	0.5021	1775	0.21	0.07	0.065	0.19	0.18	0.29
LINC00936	-0.5717	1776	0.21	0.16	0.12	0.14	0.25	0.23
ADPGK	-0.4857	1777	0.21	0.18	0.14	0.16	0.25	0.23
COA7	0.7709	1778	0.21	0.18	0.12	0.11	0.23	0.23
AC090617.1	-1.1791	1779	0.21	0.27	0.15	0.039	0.19	0.18
AC091177.1	-0.7753	1780	0.21	0.075	0.1	0.25	0.12	0.35
LINC01108	-0.7883	1781	0.21	0.21	0.15	0.065	0.27	0.14
IL10RB-AS1	0.4724	1782	0.21	0.051	0.055	0.21	0.24	0.31
TIGD6	-0.912	1783	0.21	0.21	0.15	0.13	0.21	0.22
MARS	-0.4132	1784	0.21	0.033	0.089	0.26	0.19	0.21
PEX5L	0.6788	1785	0.21	0.15	0.098	0.12	0.27	0.2
SPHK2	0.7971	1786	0.21	0.21	0.15	0.08	0.23	0.16
RTN4	1.1166	1787	0.21	0.28	0.15	0.04	0.24	0.18
AC022173.2	-0.8972	1788	0.21	0.13	0.1	0.14	0.15	0.35
DNAJB6	-0.8884	1789	0.21	0.22	0.16	0.073	0.21	0.19
NECAB1	0.4255	1790	0.21	0.12	0.051	0.077	0.32	0.25
PKDREJ	0.7229	1791	0.21	0.21	0.12	0.071	0.27	0.23
CCAR2	-0.3607	1792	0.21	0.076	0.14	0.33	0.29	0.11
AC005682.6	0.7221	1793	0.21	0.22	0.14	0.085	0.27	0.1
MIR151B	0.8847	1794	0.21	0.17	0.12	0.086	0.17	0.24
REV3L	0.5363	1795	0.21	0.14	0.097	0.17	0.28	0.08
PPM1M	-0.4692	1796.5	0.21	0.09	0.12	0.23	0.24	0.064
RP3-394A18.1	-0.358	1796.5	0.21	0.033	0.36	0.34	0.18	0.45
FDXACB1	0.7215	1798	0.21	0.21	0.14	0.074	0.3	0.092
AC000123.4	0.5479	1800	0.21	0.099	0.087	0.18	0.26	0.21
AC018892.9	0.9395	1800	0.21	0.18	0.12	0.091	0.18	0.23
ADCY4	-0.8789	1800	0.21	0.22	0.15	0.11	0.22	0.18
RP11-596C23.6	0.9426	1802	0.21	0.13	0.099	0.14	0.14	0.37
FDFT1	0.8539	1803	0.21	0.17	0.12	0.14	0.19	0.38
TMEM255A	0.6774	1804	0.21	0.085	0.06	0.15	0.19	0.23
MASP2	0.4248	1805	0.22	0.035	0.056	0.24	0.24	0.19
AC004893.10	0.6596	1806	0.22	0.21	0.15	0.13	0.28	0.12
EXOSC7	0.7902	1807	0.22	0.17	0.11	0.11	0.21	0.28
CTD-3014M21.1	0.7363	1808	0.22	0.34	0.22	0.04	0.38	0.12
SLC37A4	-0.627	1809	0.22	0.17	0.12	0.09	0.29	0.19
ATP1B3-AS1	0.439	1810	0.22	0.08	0.095	0.23	0.29	0.11
ZC3H8	0.603	1811	0.22	0.12	0.07	0.099	0.29	0.25
RP11-58K22.4	-0.5891	1812	0.22	0.085	0.095	0.18	0.18	0.25
RP11-59O6.3	-0.5091	1813	0.22	0.19	0.15	0.18	0.26	0.19
SRGAP3-AS3	-0.9287	1814	0.22	0.17	0.14	0.13	0.19	0.31
WARS2-IT1	-0.5817	1815	0.22	0.2	0.16	0.16	0.28	0.072
CEP44	-1.4269	1816	0.22	0.2	0.13	0.074	0.13	0.26
AC005264.2	-0.6379	1817	0.22	0.064	0.096	0.25	0.15	0.31
ZNF687	-0.509	1818	0.22	0.098	0.11	0.18	0.21	0.23
MAN2C1	-0.8146	1819	0.22	0.11	0.096	0.18	0.13	0.32
KIF22	-0.7412	1820	0.22	0.22	0.16	0.13	0.25	0.14
MPHOSPH8	0.5131	1821	0.22	0.15	0.11	0.18	0.29	0.065
DISP2	0.792	1822	0.22	0.2	0.14	0.1	0.21	0.24
RP11-438D8.2	1.1635	1823	0.22	0.17	0.12	0.1	0.18	0.24
TMEM147-AS1	0.5609	1824	0.22	0.12	0.087	0.17	0.27	0.24
MSMP	0.5101	1825	0.22	0.051	0.057	0.2	0.19	0.22
TIGIT	0.6625	1826	0.22	0.098	0.078	0.19	0.18	0.36
MFAP3L	1.0712	1827	0.22	0.41	0.27	0.042	0.36	0.11
HSPA9	-0.8883	1828	0.22	0.19	0.13	0.12	0.18	0.24
RP11-435O5.5	0.8159	1829	0.22	0.18	0.11	0.078	0.23	0.24
NCAPG	0.6496	1830	0.22	0.073	0.081	0.21	0.19	0.39
ART3	-1.0584	1831.5	0.22	0.17	0.13	0.11	0.18	0.32
TRPC5	0.5113	1831.5	0.22	0.14	0.089	0.15	0.31	0.14
RP11-63K6.1	0.6795	1833	0.22	0.22	0.14	0.11	0.28	0.072
ABHD1	0.5452	1834	0.22	0.099	0.067	0.15	0.23	0.26
PIK3IP1	0.5996	1835	0.22	0.077	0.098	0.3	0.13	0.31
SIAE	0.5971	1836	0.22	0.049	0.058	0.23	0.19	0.42
RP4-682C21.2	0.8839	1837	0.22	0.22	0.16	0.11	0.22	0.21
HNRNPM	-0.9939	1838	0.22	0.14	0.12	0.15	0.15	0.31
RP11-49I4.3	0.5422	1839	0.22	0.087	0.065	0.16	0.22	0.24
RP11-667M19.10	1.1575	1840	0.22	0.22	0.11	0.058	0.19	0.24
AC109631.1	0.6393	1841	0.22	0.13	0.088	0.13	0.25	0.24
VPS52	0.6401	1842	0.22	0.23	0.15	0.075	0.29	0.096
LHPP	-0.5591	1843	0.22	0.16	0.12	0.11	0.32	0.2
AC083949.1	-0.4911	1844	0.22	0.061	0.085	0.23	0.19	0.22
RP1-315G1.3	0.8142	1845	0.22	0.24	0.14	0.041	0.27	0.12
HLTF-AS1	1.0761	1846	0.22	0.17	0.12	0.11	0.18	0.32
FAM196B	-0.2931	1847	0.22	0.16	0.24	0.42	0.39	0.066
ADGRG5	0.8171	1848	0.22	0.18	0.12	0.099	0.21	0.29
AFAP1-AS1	-0.8856	1849	0.22	0.12	0.098	0.15	0.15	0.29
CEP63	-0.586	1850	0.22	0.27	0.21	0.13	0.3	0.066
EFCAB5	-0.6371	1851	0.22	0.22	0.16	0.11	0.27	0.098
SUV39H1	0.8964	1852	0.22	0.18	0.13	0.14	0.18	0.35
DACT3-AS1	-0.77	1853	0.22	0.29	0.19	0.048	0.34	0.11
RP11-505P4.6	0.7101	1854	0.22	0.11	0.09	0.19	0.19	0.4
CTD-3222D19.12	-0.94	1855	0.22	0.14	0.12	0.15	0.16	0.29
ARID5A	-0.5351	1856	0.22	0.18	0.15	0.19	0.26	0.24
MYH7B	-0.8909	1857	0.22	0.13	0.092	0.16	0.18	0.27
ZSCAN2	0.8065	1858	0.22	0.12	0.091	0.18	0.19	0.34
IDNK	-0.8888	1859	0.22	0.1	0.099	0.19	0.12	0.38
BHLHE40	-0.7825	1860	0.22	0.14	0.12	0.15	0.17	0.29
RP11-316M21.7	0.5162	1861	0.22	0.11	0.087	0.18	0.28	0.23
AC098617.1	-0.5135	1862.5	0.22	0.14	0.079	0.064	0.32	0.2
AMPH	1.0691	1862.5	0.22	0.17	0.14	0.15	0.19	0.36
ZNF850	0.4141	1864	0.22	0.38	0.3	0.27	0.48	0.066
EEF2KMT	0.5065	1865	0.22	0.13	0.094	0.18	0.28	0.16
SKAP1	-1.4082	1866	0.22	0.12	0.1	0.36	0.086	0.62
ANKRD12	0.9038	1867	0.22	0.18	0.13	0.13	0.18	0.3
RP3-323A16.1	0.8396	1868	0.22	0.23	0.14	0.043	0.27	0.12
AL591377.1	1.0124	1869	0.22	0.18	0.11	0.058	0.16	0.24
MTUS2	-0.6233	1870	0.22	0.21	0.17	0.12	0.29	0.14
APOL6	-0.9578	1871	0.22	0.1	0.1	0.2	0.09	0.35
SMURF1	0.1951	1872	0.22	0.5	0.48	0.63	0.64	0.066
SLC46A2	-0.6644	1873	0.22	0.16	0.11	0.12	0.24	0.25
RP11-216N14.9	0.7703	1874	0.22	0.19	0.12	0.065	0.29	0.13
SNIP1	1.0699	1875	0.22	0.27	0.14	0.045	0.21	0.12
SPTAN1	0.5888	1876	0.23	0.2	0.12	0.074	0.24	0.24
TBC1D5	-0.8747	1877	0.23	0.18	0.14	0.15	0.2	0.4
AC241377.2	0.5459	1878.5	0.23	0.2	0.13	0.15	0.29	0.074
TCF4	-1.0786	1878.5	0.23	0.23	0.17	0.065	0.2	0.17
DCAF4	0.8486	1880	0.23	0.23	0.16	0.099	0.25	0.14
TMCO6	-0.4756	1881	0.23	0.11	0.14	0.24	0.22	0.12
RBPJ	-0.6936	1882	0.23	0.23	0.18	0.14	0.27	0.15
AC005740.5	0.6128	1883	0.23	0.14	0.096	0.15	0.29	0.11
LRRC4	0.3523	1884	0.23	0.45	0.38	0.43	0.47	0.066
RP11-16C1.1	-0.472	1885	0.23	0.12	0.14	0.23	0.24	0.12
POLR1C	-0.5422	1886	0.23	0.19	0.16	0.19	0.27	0.19
RP11-575L7.4	0.5893	1887	0.23	0.16	0.11	0.15	0.33	0.18
ZNF629	-0.589	1888	0.23	0.26	0.2	0.14	0.33	0.067
ZNF674	1.1344	1889	0.23	0.18	0.13	0.14	0.16	0.39
CTD-2516F10.4	-0.5905	1890	0.23	0.23	0.19	0.19	0.27	0.19
RP11-304M2.5	0.5266	1891	0.23	0.092	0.1	0.26	0.18	0.23
UNC50	0.8417	1892	0.23	0.13	0.1	0.17	0.18	0.38
WDR82	-0.5248	1893	0.23	0.18	0.14	0.16	0.29	0.094
RP11-266J6.2	-0.4533	1894	0.23	0.18	0.18	0.22	0.33	0.067
RP11-517I3.1	0.5673	1895	0.23	0.15	0.1	0.15	0.29	0.14
TTLL3	0.932	1896	0.23	0.21	0.14	0.1	0.23	0.25
AC084219.4	0.4091	1897	0.23	0.037	0.088	0.29	0.27	0.16
RP11-712L6.7	-0.5265	1898	0.23	0.18	0.14	0.15	0.29	0.24
NAPA-AS1	-0.4977	1899	0.23	0.046	0.066	0.2	0.19	0.23
OSGIN2	0.5384	1900	0.23	0.14	0.091	0.15	0.3	0.071
ASPHD2	0.2485	1901	0.23	0.65	0.58	0.43	0.68	0.068
RP11-1085N6.2	0.6771	1902	0.23	0.12	0.083	0.15	0.21	0.35
RP11-661A12.9	-1.2268	1903	0.23	0.097	0.1	0.36	0.089	0.66
PHKG2	-0.6148	1904	0.23	0.14	0.11	0.15	0.21	0.32
RP11-817O13.8	-0.4986	1905	0.23	0.17	0.15	0.19	0.27	0.21
RP11-574K11.24	0.7144	1906	0.23	0.22	0.15	0.13	0.29	0.24
CTD-2135D7.2	0.4481	1907	0.23	0.094	0.1	0.23	0.33	0.13
KLHL35	-0.6075	1908	0.23	0.18	0.15	0.18	0.24	0.25
RP1-67K17.3	0.5005	1909	0.23	0.09	0.076	0.16	0.23	0.27
TMEM263	0.4823	1910	0.23	0.15	0.1	0.16	0.35	0.16
MIR133A1HG	0.6635	1911	0.23	0.16	0.11	0.16	0.32	0.12
FAM129A	0.926	1912	0.23	0.36	0.22	0.055	0.32	0.12
RP11-332H17.1	0.493	1913	0.23	0.13	0.1	0.17	0.31	0.11
DDX11L9	-1.1561	1914	0.23	0.32	0.18	0.042	0.24	0.19
SECISBP2	-0.5726	1915	0.23	0.24	0.18	0.12	0.33	0.068
AF127577.13	-0.3774	1916	0.23	0.067	0.1	0.25	0.14	0.54
C1orf56	0.4387	1917.5	0.23	0.037	0.22	0.28	0.24	0.46
GEMIN4	0.936	1917.5	0.23	0.35	0.23	0.042	0.28	0.13
CYTH4	-1.073	1919.5	0.23	0.24	0.13	0.067	0.19	0.25
RP11-21M24.3	0.5069	1919.5	0.23	0.11	0.086	0.2	0.24	0.25
RNASET2	-1.2133	1921	0.23	0.23	0.13	0.088	0.18	0.25
ALG1	0.6359	1922	0.23	0.14	0.099	0.16	0.25	0.3
RP3-508I15.9	0.6743	1923	0.23	0.22	0.15	0.11	0.29	0.16
CTB-31O20.9	0.4303	1924	0.23	0.078	0.085	0.28	0.3	0.16
UBE2O	-0.9219	1925	0.23	0.18	0.13	0.11	0.15	0.29
AP003041.1	-0.4332	1926	0.23	0.038	0.16	0.26	0.14	0.53
KANK3	-0.237	1927	0.23	0.48	0.48	0.47	0.58	0.069
TRIM13	0.6162	1928	0.23	0.076	0.063	0.16	0.21	0.27
RP11-38L15.2	0.9393	1929	0.23	0.22	0.14	0.074	0.23	0.25
RP11-350G8.5	-0.4813	1930	0.23	0.16	0.12	0.15	0.25	0.33
RP11-216N14.8	0.4889	1931	0.23	0.11	0.11	0.2	0.3	0.13
CTD-2561B21.5	-0.7725	1932	0.23	0.15	0.084	0.05	0.25	0.26
EXOSC8	0.7972	1933	0.23	0.11	0.11	0.23	0.2	0.4
AC092171.4	-0.755	1934	0.23	0.24	0.18	0.14	0.26	0.22
CTD-2358C21.4	0.5683	1935	0.23	0.14	0.11	0.2	0.25	0.073
DEGS2	0.4532	1936	0.23	0.057	0.063	0.24	0.25	0.26
CTC-448F2.4	1.0173	1937	0.23	0.14	0.12	0.16	0.2	0.31
AC131056.3	-0.9992	1938	0.23	0.17	0.2	0.33	0.084	0.46
KBTBD2	1.1545	1939	0.23	0.1	0.11	0.2	0.12	0.43
AC012507.4	0.7562	1940.5	0.23	0.19	0.12	0.14	0.2	0.38
CENPO	-0.4533	1940.5	0.23	0.1	0.14	0.23	0.25	0.13
EIF2D	-0.4482	1942	0.23	0.046	0.066	0.21	0.2	0.28
TACR1	0.8021	1943	0.23	0.19	0.12	0.093	0.21	0.3
USMG5	1.3452	1944	0.23	0.19	0.11	0.098	0.16	0.32
MADD	-1.2084	1945	0.23	0.19	0.15	0.11	0.16	0.31
PSMC2	-0.9929	1946.5	0.23	0.24	0.16	0.083	0.23	0.24
SLC25A25-AS1	0.4932	1946.5	0.23	0.15	0.098	0.15	0.3	0.21
VASH2	0.8832	1948	0.23	0.17	0.13	0.16	0.22	0.37
RP11-211G3.3	-0.4207	1949	0.23	0.061	0.082	0.24	0.2	0.42
SLC25A24	-0.9811	1950	0.23	0.23	0.19	0.13	0.2	0.25
C15orf62	0.5437	1951	0.23	0.24	0.17	0.19	0.3	0.25
RP11-1137G4.3	0.8298	1952	0.23	0.16	0.13	0.16	0.17	0.34
RP11-686D22.9	0.6472	1953	0.24	0.072	0.091	0.24	0.2	0.43
RP11-234B24.2	-0.9694	1954	0.24	0.24	0.16	0.072	0.23	0.17
AC055866.1	0.6404	1955	0.24	0.19	0.13	0.1	0.27	0.25
RP11-371A22.1	-0.9256	1956	0.24	0.24	0.17	0.089	0.22	0.24
AC002310.14	1.6211	1957	0.24	0.13	0.066	0.2	0.1	0.46
GJB7	0.5098	1958	0.24	0.16	0.1	0.15	0.3	0.25
ITPR1	-0.615	1959	0.24	0.32	0.25	0.12	0.31	0.07
KCTD19	0.7762	1960	0.24	0.26	0.17	0.067	0.31	0.12
RP11-95O2.1	0.6724	1961	0.24	0.24	0.17	0.11	0.3	0.21
HN1	-0.8997	1962.5	0.24	0.22	0.15	0.12	0.2	0.25
TMEM143	-0.6288	1962.5	0.24	0.21	0.15	0.09	0.3	0.15
ZNF571-AS1	0.3729	1964	0.24	0.1	0.11	0.29	0.34	0.1
FAM92A1	0.6536	1965	0.24	0.085	0.11	0.28	0.2	0.47
EVI2B	0.9413	1966	0.24	0.21	0.12	0.059	0.21	0.25
RPL5	0.5949	1967	0.24	0.16	0.12	0.2	0.27	0.24
RP11-350N15.4	0.7824	1968	0.24	0.24	0.16	0.083	0.3	0.15
SPCS3	-1.0269	1969	0.24	0.28	0.15	0.069	0.21	0.2
CUL1	0.8498	1970	0.24	0.19	0.13	0.11	0.22	0.28
ZNF649-AS1	0.3255	1971	0.24	0.37	0.32	0.44	0.48	0.07
RP11-481J2.4	0.4541	1972	0.24	0.061	0.065	0.24	0.25	0.37
JAKMIP2-AS1	0.4568	1973	0.24	0.15	0.11	0.19	0.3	0.24
EIF2A	1.2026	1974.5	0.24	0.16	0.14	0.16	0.18	0.36
SLC9A7	-0.4183	1974.5	0.24	0.12	0.15	0.25	0.25	0.081
SEC61A2	0.6019	1976	0.24	0.064	0.065	0.17	0.21	0.28
CTD-3032J10.3	-0.519	1977	0.24	0.11	0.13	0.22	0.25	0.11
ZBTB26	0.7836	1978	0.24	0.24	0.16	0.081	0.27	0.17
SARM1	0.4203	1979	0.24	0.14	0.074	0.086	0.3	0.23
MAF	-0.297	1980	0.24	0.72	0.67	0.52	0.64	0.071
EIF5B	0.5253	1981	0.24	0.092	0.092	0.2	0.27	0.21
DGKE	-0.4812	1982	0.24	0.3	0.24	0.17	0.34	0.071
LRIF1	-0.4127	1983	0.24	0.14	0.11	0.16	0.21	0.34
CCDC103	-0.4421	1984	0.24	0.12	0.14	0.24	0.28	0.071
RP11-1151B14.4	-0.7712	1985	0.24	0.2	0.16	0.16	0.2	0.26
RPS18	0.8724	1986	0.24	0.19	0.15	0.16	0.17	0.41
FAM166A	-0.5403	1987	0.24	0.078	0.11	0.31	0.16	0.39
NFKBIL1	0.7164	1988	0.24	0.25	0.16	0.082	0.29	0.19
TOM1	-0.558	1989	0.24	0.16	0.12	0.16	0.22	0.26
GRTP1	0.5744	1990.5	0.24	0.25	0.18	0.15	0.33	0.071
PTPN6	-1.0593	1990.5	0.24	0.12	0.14	0.26	0.085	0.47
AC005614.3	0.9565	1992	0.24	0.19	0.11	0.072	0.19	0.28
CCDC157	-0.4819	1993	0.24	0.18	0.15	0.18	0.3	0.1
C19orf35	-0.6047	1994	0.24	0.17	0.13	0.17	0.26	0.26
PCCA-AS1	0.4412	1995	0.24	0.4	0.32	0.26	0.48	0.071
TADA2B	-0.4938	1996	0.24	0.12	0.1	0.16	0.22	0.29
[truncated: 6,462 more rows]

## Sheet: Fig 4c-e & Suppl Table 13
Fig 4c and Supplementary Table 13								Fig 4d and Table S12				Fig 4e
One month				Two months				Sm infection- associated				Interactive files for viewing using Morpheus are available at: https://doi.org/10.6084/m9.figshare.7673000.v1
all IRG		IRG-I		all IRG		IRG-I		all IRG		IRG-I
A2M		A2M		ABCA1		AC017002.1		AC018892.9		ALDH1A2
ABCB4		AC016831.7		ABCB4		ALDH1A2		AEN		AP3S2
AC005083.1		AC017002.1		AC017002.1		AMPD3		AIM1		APOBEC3A
AC015969.3		AC021106.1		AC018892.9		ANKRD12		AKIRIN2		APPL2
AC016292.3		ACO1		AC091133.1		AP3S2		ALDH1A2		ATP2B1
AC016831.7		ACSL1		AC145676.2		BCL2L13		AP3S2		BRCA2
AC017002.1		ADPRH		ACAD8		C9orf66		APMAP		C12orf73
AC021106.1		AKTIP		AEN		CAMK1G		APOBEC3A		C16orf70
ACAD8		AP3S2		AIM1		CAMK2G		APPL2		CD300LB
ACO1		APOBEC3A		ALDH1A2		CDC42SE1		ASAP1		CD69
ACOT2		ARHGAP9		ALOX5		CLEC5A		ATP2B1		CSNK1G1
ACSL1		ASMTL		AMPD3		CNP		BRCA2		DUSP18
ADPRH		ATM		ANKRD12		CORO1B		C12orf73		DUSP6
AGO2		AZI2		ANXA9		CSNK1G1		C16orf70		DYNLT1
AIM1		BBS4		AP3S2		CTDSP1		CABLES1		EZH2
AKAP7		BTBD19		ARID5B		DHCR24		CCDC109B		FAM53B
AKTIP		C16orf70		ASAP1		DHX57		CCL3L3		FGD3
ANLN		C4orf33		ATP6V1C2		DNAJB5		CCL3L3		FXYD6
ANXA9		C5orf56		BCAT1		DTNBP1		CD300LB		GBP5
AP3S2		CALHM2		BCL2L13		DUSP18		CD69		GEMIN4
APMAP		CAMK1G		BEST1		DUSP6		CETP		GIMAP4
APOBEC3A		CD14		C9orf66		ETV6		CHD8		GLS
ARHGAP9		CDC42SE1		CAMK1G		FPR3		CHPT1		GNAI3
ARL3		CEP85		CAMK2G		GEMIN4		CPEB3		GOLGA1
ARPC5L		CHN2		CCDC103		GIMAP8		CPVL		GPX3
ASMTL		CLEC5A		CDC42SE1		GM2A		CRADD		GSE1
ATM		COA5		CLEC5A		GNA12		CSNK1G1		HEXA
AZI2		COX4I1		CNP		GPR161		CYFIP2		IDI1
BACE1		CSNK1G1		CORO1B		GPX3		CYTH4		IER5
BAIAP2-AS1		CTSL		CPVL		IFITM1		DDX21		IFI16
BBS1		CYB5R2		CRADD		IL1R1		DPH1		IFITM1
BBS4		DENND4A		CSNK1G1		IL24		DUSP18		IFITM2
BCAT1		DHX57		CTDSP1		IL7R		DUSP6		IGSF10
BCL9L		DNAJB5		CYTH4		IRAK2		DYNLT1		IL24
BEST1		DTNBP1		DHCR24		ITGAE		EZH2		IL7
BTBD19		DUSP18		DHX57		ITPRIPL2		FAIM		KMT2D
BYSL		DUSP6		DNAJB5		KB-1732A1.1		FAM53B		LGMN
C11orf57		EIF2B2		DNAJB9		LAIR1		FGD3		LIPA
C16orf70		EIF4G3		DTNBP1		LCP2		FXYD6		LYRM1
C17orf100		ENTPD1		DUSP18		LPIN2		GBP5		MALAT1
C17orf97		ETV6		DUSP6		MAPKAPK5		GEMIN4		MAP3K14
C2orf88		EXOSC9		EHD1		MFN1		GIMAP4		MCL1
C4orf33		FAM219B		ETV6		MR1		GLS		MYO1F
C5orf56		FAM65A		FAM111A		NAPSA		GNAI3		MYO1F
CALHM2		FANCF		FAM174B		NMT1		GOLGA1		NASP
CAMK1G		FGR		FMNL3		NQO1		GPX3		NPAT
CASP6		FN1		FPR3		PARP10		GSE1		NUB1
CCDC109B		FOXJ2		GALC		PHLDA1		HEXA		PATZ1
CCNB2		FPR3		GALNT6		PHTF1		HIF1A		PDHB
CD14		FYB		GCNT3		POM121		IDI1		PMAIP1
CDC42SE1		GALM		GEMIN4		POM121C		IER5		PTPRK
CDC42SE2		GBP5		GIMAP8		PRC1		IFI16		RBMS1
CEP85		GGA3		GINS4		PRKAG2		IFITM1		REL
CHAC2		GIT2		GM2A		PRRC2B		IFITM2		RNF4
CHN2		GNAI3		GNA12		PTPRK		IGSF10		RPL30
CLEC5A		GNPDA1		GPR161		RCAN3		IL10		RPL7
CMTM4		GPR161		GPX3		REL		IL24		RPRD1A
COA5		GSDMD		HLA-DQA1		RNF213		IL7		RPS24
COCH		HAVCR2		IFITM1		RNF4		KCNJ15		SERPINE1
COQ10B		HMBS		IL10		RPS27L		KIAA1147		SLAMF8
COX4I1		HMHA1		IL1R1		RXRA		KMT2D		SLC2A3
CPVL		IDI1		IL24		SGMS2		LGMN		SLC35E2B
CSNK1G1		IGF2BP3		IL7R		SLAMF8		LIPA		SP140
CTSL		IKZF3		IRAK2		SLC22A5		LYRM1		SPIB
CTSS		IL1R1		ITGA5		SLC2A1		MALAT1		TAGAP
CYB5R2		IL24		ITGAE		SLC30A4		MAP3K14		THBS1
DENND4A		IL3RA		ITGAM		SLC7A6OS		MAST4		TIMP3
DENND4C		IL7R		ITPRIPL2		SLC9A7		MCL1		TLR5
DENND6B		INSIG1		KB-1732A1.1		SLC9B2		MGAM		TRIM38
DHX57		ITGA2		KCNJ15		SMG7		MYO1F		TRIM5
DIS3L		ITGAE		KIF11		SMPD3		MYO1F		TRMT5
DNAJB5		ITPRIPL2		KLF9		STAT1		NASP		U4
DTNBP1		IVNS1ABP		LAIR1		TCEB3		NPAT		ZNF552
DUSP18		KB-1732A1.1		LCP2		TMEM52B		NUB1
DUSP6		KIF1B		LPIN2		TNIP1		NUCKS1
DYRK3		KLF6		M1AP		TRIM14		PATZ1
EHD1		KMT2D		MAPKAPK5		TRMT5		PCCA
EIF2B2		LAIR1		MFN1		TRPS1		PCK2
EIF4G3		LCP2		MFSD6		TSC22D3		PCM1
ENTPD1		LPCAT1		MGAM		TTC28		PDHB
ESCO2		LPIN2		MORF4L2		TUBB		PDLIM4
ETV6		LUC7L3		MPEG1		VSIG4		PIK3R3
EXOSC9		MAFF		MR1		WDR33		PLCXD1
FAM111A		MAK		MRPL49		ZBTB48		PLEKHA2
FAM219B		MAP7D1		MSC		ZMIZ1		PMAIP1
FAM65A		MAPKAPK5		MTHFR		ZNF146		PTGR1
FANCF		MFN1		MTMR11		ZNF395		PTPRC
FARP1		MIA3		NAPSA		ZNF44		PTPRK
FCGR2A		MTHFD1		NFIX		ZNF506		RASSF5
FGR		MYO1F		NMT1				RASSF5
FIGNL1		NAPSA		NQO1				RBMS1
FN1		NMI		NQO2				REL
FOXJ2		NMT1		NT5DC2				RGMB
FPR3		NPC2		NUDT4				RNF4
FYB		NT5C2		PARP10				RP11-350G8.5
GALM		P2RY8		PCM1				RPL30
GBP5		PATZ1		PDE3B				RPL7
GGA3		PAXBP1		PDXDC1				RPRD1A
GIT2		PDCD4		PHLDA1				RPS20
GNAI3		PDK1		PHTF1				RPS24
GNPDA1		PHLDA1		PKM				SERPINE1
GPR161		PHTF1		POM121				SLAMF8
GSDMD		PITPNB		POM121C				SLC2A3
HAVCR2		POLR2L		PPT1				SLC35E2B
HECTD1		POM121		PRC1				SMG1
HLA-DQA1		PPCDC		PRKAG2				SP140
HMBS		PPFIBP2		PRRC2B				SPHK1
HMHA1		PPP2R5A		PTPRK				SPIB
ICAM2		PRC1		RCAN3				TAGAP
IDI1		PRG4		REL				THBS1
IGF2BP3		PRKRA		RFTN1				TIMP3
IKZF3		PRPF8		RHOQ				TLR5
IL10		PRRC2B		RNF125				TRIM38
IL1R1		PSIP1		RNF168				TRIM5
IL24		PTPRK		RNF213				TRMT5
IL3RA		RAB11FIP1		RNF4				U4
IL7R		RHOH		RP11-404F10.2				UBE2Z
INSIG1		RIN3		RP11-488C13.5				UFSP2
ITGA11		RNF213		RP13-452N2.1				UTS2
ITGA2		RORA		RPL36A				VAT1
ITGA6		RPRD1A		RPS27L				ZNF552
ITGAE		RPS27L		RXRA
ITPRIPL2		RPS6KA2		SENP6
IVNS1ABP		RXRA		SGMS2
KB-1732A1.1		SCYL3		SH3PXD2A
KCNJ15		SDS		SLAMF8
KCP		SERPINE1		SLC22A5
KIF1B		SGMS2		SLC2A1
KLF6		SH2B3		SLC30A4
KMT2C		SH3BGRL3		SLC7A6OS
KMT2D		SLAMF8		SLC9A7
LAIR1		SLC22A5		SLC9B2
LCP2		SLC7A6OS		SMC4
LONP1		SMG7		SMG7
LPCAT1		SMPD3		SMPD3
LPIN2		SNHG12		SPHK1
LPP		ST6GALNAC4		SPTAN1
LRRC39		STARD4		SRI
LTBP2		STAT1		STAT1
LUC7L3		STK38		STAT6
M1AP		SUN2		TANC1
MAFF		TBC1D31		TCEB3
MAK		TCEB3		TMEM205
MAP7D1		TMBIM1		TMEM52B
MAPKAPK5		TMEM52B		TNIP1
MFN1		TOE1		TOM1
MFSD6		TPCN1		TPRG1
MIA3		TRIP10		TRAM2
MPEG1		TRMT5		TRIM14
MSC		TSC22D3		TRMT5
MTHFD1		TTC21A		TRPS1
MTMR2		TTC28		TSC22D3
MYO1F		TTN		TTC28
NAPSA		TUBB		TUBB
NMI		TYMP		VSIG4
NMT1		UCP2		WDR33
NPC2		UNC93B1		ZBTB48
NQO2		USP3		ZMIZ1
NT5C2		VSIG4		ZMYND12
NT5DC2		WBP1L		ZNF146
OSM		WDFY2		ZNF217
P2RY8		WISP1		ZNF395
P4HA2		WNK1		ZNF44
PATZ1		WWP1		ZNF506
PAXBP1		YPEL3		ZNF891
PCBP2		ZMIZ1		ZSWIM4
PCM1		ZNF232
PDCD4		ZNF324
PDK1		ZNF395
PHLDA1		ZNF44
PHTF1		ZNF506
PITPNB		ZNF789
PKM
PLK3
PLTP
POLR2L
POM121
PPCDC
PPFIBP2
PPP1R14B
PPP1R15A
PPP2R5A
PRC1
PRG4
PRKRA
PRPF8
PRR5L
PRRC2B
PSIP1
PTGIR
PTGR1
PTPRC
PTPRE
PTPRK
RAB11FIP1
RAPGEF1
RARA
RFTN1
RHOH
RHOQ
RIN3
RMDN1
RNF115
RNF168
RNF213
RNF24
RORA
RP11-305L7.3
RP11-488C13.5
RP5-1099D15.1
RPRD1A
RPS20
RPS27L
RPS6KA2
RUNX1
RUNX2
RXRA
SCYL3
SDS
SENP6
SERPINE1
SGMS2
SH2B3
SH3BGRL3
SIK2
SIN3A
SLAMF8
SLC1A1
SLC22A5
SLC35F1
SLC3A1
SLC43A3
SLC46A1
SLC7A6OS
SMG1
SMG7
SMPD3
SNHG12
SNORA26
SQSTM1
SRI
ST6GALNAC4
STARD4
STARD5
STAT1
STAT6
STK38
SUN2
SWT1
TBC1D31
TCEB3
TIAM2
TM2D2
TMBIM1
TMED10
TMEM39A
TMEM52B
TOE1
TOR3A
TP53BP1
TPCN1
TPRG1
TRIP10
TRMT5
TSC22D3
TSPAN18
TTC21A
TTC28
TTN
TUBB
TXNIP
TYMP
UBAP2L
UBE2Z
UCP2
UNC93B1
USP3
VSIG4
WBP1L
WDFY2
WISP1
WNK1
WWP1
YPEL3
ZCCHC6
ZDHHC23
ZEB1
ZMIZ1
ZNF106
ZNF232
ZNF324
ZNF395
ZNF44
ZNF506
ZNF562
ZNF789

## Sheet: Suppl Fig 1
Supplementary Fig 1.
CCA score (baseline)	KK epg	Eosinophils (cells/ul)	Serology OD	PCR (0/1)
1	0	70	0.11	0
2	0	320	0.48	1
1	0	120	0.15	0
1	0	310	0.12	0
1	0	300	0.05	0
3	240	980	1.28	1
1	0	140	0.14	1
1	72	620	1.47	1
1	0	230	0.01	0
1	0	230	2.25	1
1	0	330	0.27	1
2	24	210	1.93	1
1	0	860	2.34	0
1	0	80	0.05	0
2	336	360	1.69	1
1	0	270	0.02	0
1	0	90	0.11	0
1	0	520	1.14	1
1	0	260	1.35	1
1	0	420	2	0
1	0	160	0.42	0
1	72	160	1.24	1
1	0	170	0.39	1
1	0	110	0.07	0
2	192	1370	3.13	1
1	0	1510	1.86	1
1	24	270	2.31	1
3	1608	850	2.72	1
2	192	790	1.31	1
1	96	360	2.78	1
1	0	290	0.66	1
3	672	330	1.56	1
2	0	130	0.09	0
1	216	320	1.18	1

## Sheet: Suppl Tables 4-5
Supplementary Tables 4-5
CCA scores
V1	V2	V3
1	0.5	0
2	0.5	0.5
1	0.5	0.5
1	2	0.5
1	#NULL!	#NULL!
3	0.5	0.5
1	0.5	0
1	1	0
1	0.5	0.5
1	0	0.5
1	0.5	0.5
2	0.5	0.5
1	1	0.5
1	0	#NULL!
2	0	0.5
1	0.5	0.5
1	0.5	0.5
1	0.5	#NULL!
1	0.5	#NULL!
1	0.5	0
1	#NULL!	#NULL!
1	0.5	0.5
1	0.5	0.5
1	0.5	0.5
2	1	#NULL!
1	0.5	#NULL!
1	0.5	0.5
3	0.5	0.5
2	1	1
1	0.5	1
1	0.5	#NULL!
3	0.5	0
2	1	2
1	0.5	#NULL!

[truncated: 10 more sheets: Suppl Fig 2 & Suppl Table 6, Suppl Fig 5, Suppl Fig 6, Suppl Fig 7 & Suppl Table 9, Table S11, Suppl Fig 8, Suppl Fig 10, Suppl Fig 12, Suppl Table 14, Suppl Fig 13]
